# Supplementary material for: Genome-Wide Association Study Identifies NBS-LRR-Encoding Genes Related with Anthracnose and Common Bacterial Blight in the Common Bean
Source: Front Plant Sci. 2017 Aug 9;8:1398. doi: 10.3389/fpls.2017.01398 (PMC5552710; doi:10.3389/fpls.2017.01398)
Supplement: Table S2 — The phenotypic data of 100 common bean germplasms for ANT and CBB. [file Table2.XLSX]

## Sheet: Sheet1
Table S2. The phenotypic data of 100 common bean germplasms for ANT and CBB.
	Average severity
Variety	ANT	CBB
DOR483	9	3.5
A0640-1	9	4.4
HONG DOU	9	3.4
FA YIN 11 HAO	1	4
FAN DOU	3	9.33
YTU JIAO	9	8.5
BAI DOU	9	8.33
ZI HUA DOU	1	8.4
HONG YUN DOU	9	9.2
HONG HEI HUA DOU	9	5.2
HE CAI DOU	9	6.6
BAI TAI	0	7
HUA SI JI DOU	7	8.71
BAI DA DOU	0	6.33
CAI DOU	9	3.67
BAI SI JI DOU	9	5.25
BAI HUA DOU	7	7.8
BAI YAO DOU	9	6
QI CUN LIAN	9	7
HONG FAN DOU	1	8
HONG YUN DOU	9	6.67
YAN SE HUA DOU	9	8.8
DA BAI DOU	0	2.67
QIU HONG DOU	9	2.83
HE YUN DOU	9	5.25
YOU BAI TE 518	9	6.33
SI JI JIA DOU WANG	9	9
ZHONG MAO 918 YUN DOU	9	6.25
JIA LIAN DOU	9	9.5
JIANG MI DOU	1	7.6
Jalo EEP 558	3	7.67
IPA 11-Brígida	9	6.83
BRS Requinte	0	4.2
YUAN HEI DOU	9	8.17
XIN YUN 5 HAO	0	7.2
ROU HONG SE SI JI DOU	5	4.55
WU YUE LIAN	9	4.6
JI YAO ZI DOU	0	4.2
NAI HUA YUN DOU	9	5.75
HUANG JI PA FOU	9	8.4
JING DOU	9	8.17
SHUANG KUAN JIA GUAN WANG	9	8.67
MEI YIN YI HAO	9	7.33
FAN DOU	0	8
CAI DOU	9	5.5
SHU ER DOU	9	6.67
ZI HUA YUN DOU	9	4.25
YUE JIN DOU	9	4
TU ZI TUI	9	8
DAO DOU	9	5.75
NAI HUA YUN DOU	9	4.4
XIAO CAI DOU	9	4
YUN FENG 2 HAO	9	5.2
CANNED	0	4
TIOA HUA MEI BAI LIAN DOU	9	4.25
XIAO HEI YUN DOU	9	3.8
HUA JIN DOU	9	3.5
SI CHA SI JI DOU	9	5
ZI GU LU PO DOU	0	4.5
MU SHU DOU	9	3.5
NAI HUA	9	4.25
LONG YUN DOU 4 HAO	9	7.64
HA SHI CAI DOU	0	4.75
LONG270709	9	4.75
260205	9	3.5
FOT25	0	7.5
NAI HUA YUN DOU	9	5
FOT39	0	5.75
VIVA	9	3.8
260220	0	3.8
Preto Catarinense	9	2.75
BAT85	9	3.6
Carioca MG	0	6.6
BAT93	0	5.25
LONG YUN DOU 8 HAO	0	7
SI JI DOU	0	5
NR	9	8.1
NAI HUA YUN DOU	0	6.75
YUAN NAI HUA YUN DOU X	0	9.5
HEI HONG DOU	9	9.25
HUA FAN DOU	0	6.25
BAI FAN DOU	0	9
HEI LIAN DOU	9	6.75
MAN JIA DOU	9	8.8
JING MI DOU	0	9
LUO TANG DOU	0	8.67
FAN DOU	0	8
WU YA CAI DOU	0	9
WU JI DOU	9	7.67
BAI MEI DOU	9	8.5
HONG DA DOU	0	8
FAN DOU	9	7.2
LANG TAI BAI CAI DOU	9	3.6
G4495	9	6
L-3-0-50	0	7.6
Roxão	0	7.83
SI JI DOU	0	9.25
CHAO JI JIU LI BAI	9	7.4
NAZ4	9	7
HONG YUN DOU	0	8.75
