# Supplementary material for: Genome-Wide Association Study Identifies NBS-LRR-Encoding Genes Related with Anthracnose and Common Bacterial Blight in the Common Bean
Source: Front Plant Sci. 2017 Aug 9;8:1398. doi: 10.3389/fpls.2017.01398 (PMC5552710; doi:10.3389/fpls.2017.01398)
Supplement: Table S3 — The primer sequences of NBS genes for qRT-PCR. [file Table3.XLSX]

## Sheet: Sheet1
Table S3. The primer sequences of NBS genes for qRT-PCR
Gene ID		Primer Sequence (5'-3')
Phvul.001G018800	Forward	TTGAGCAAGCGTGGGAGC
	Reverse	GCGGATGAAGGGAGGTAA
Phvul.001G018900	Forward	CAGGCACTGTCTTGGAAA
	Reverse	TTGTGGCAGTTGGTGAGA
Phvul.001G062600	Forward	GAACTGTGGAAGGGCAACC
	Reverse	TCGGTGAGGCGATGGATA
Phvul.001G093900	Forward	TACCCTCCAAACATCAAC
	Reverse	TAAACTTTCGCAGCCTAT
Phvul.001G128200	Forward	TTTGCCATTTGTCAGGGTT
	Reverse	GGTGGATGAGCCAGGAAG
Phvul.001G132300	Forward	AACAGCGAAAGACCAATC
	Reverse	ATTCAGGGCAACCATCTA
Phvul.001G132700	Forward	CGAGGAGCACAGGCACAA
	Reverse	TTCGCTGTTGAAGGACAGGTT
Phvul.001G132800	Forward	GATGTTAATCAGCCTTCG
	Reverse	GATGTGAGTTGTTGTGCC
Phvul.001G133000	Forward	AGATTAGGGATGTTAGTCAG
	Reverse	TTGGGATTTCACAGTTCA
Phvul.001G133400	Forward	AAGCTGCCAACTCCTTAC
	Reverse	TTCTCGGACTTCTGGTTC
Phvul.001G133600	Forward	TGGCTATTCATTCCTGTG
	Reverse	AGCCCTGTAAGGAGTTGG
Phvul.001G134000	Forward	TGGGATTGTCCAAGGGTC
	Reverse	GTTCAAGGGCAGTGAGGC
Phvul.001G134100	Forward	TTCCACGGATACATTACA
	Reverse	CAGCTTATGACACGCAGT
Phvul.001G134300	Forward	AGTCTATCTTTGGAGGTGT
	Reverse	ACTTTAGCTTGTGGCTTT
Phvul.001G134400	Forward	TTGATGGCTGCGGTAATT
	Reverse	AGCGAGGTGATGGATGTTAT
Phvul.001G134500	Forward	AATTGATTAGTCTCCGTGAG
	Reverse	CTTGTGGCTTTGTTCTTC
Phvul.002G021700	Forward	TCATTGCCAGAGTTCACA
	Reverse	AAAGAACCAAGTCGCTCA
Phvul.002G075000	Forward	GGGAAGTAGAAGGAAATG
	Reverse	CCTCTTTAGCCAAGGTAG
Phvul.002G075300	Forward	TCCCTAAAGAGGCTAAAC
	Reverse	AAAGGCACGGAAACAGAT
Phvul.002G098200	Forward	GCTCTGTGCCTTGTAATT
	Reverse	CTTGATGTCTTGCGGTAT
Phvul.002G129500	Forward	GCATTGCGGGTTTACTTC
	Reverse	ACGTTGCTGAGGCTTTGA
Phvul.002G129700	Forward	AGGTCAGTACCGAGTAGC
	Reverse	ATAGAGTGGGAGGAGTTT
Phvul.002G129900	Forward	ACCCTACTAACTGCCCTTCG
	Reverse	CTTCTCGCACCGCTTCTT
Phvul.002G130300	Forward	GCACTTACATTGTGGGTTCA
	Reverse	TTCATTCGGGACGTTCTC
Phvul.002G130600	Forward	CACTTACGTTGTGGGATC
	Reverse	TCAGAGTTGAGGGAGGTT
Phvul.002G130700	Forward	TGCTCCACATTACCCTAT
	Reverse	TCTCCCGTATCCCTCTTG
Phvul.002G131000	Forward	TGCTCCCTCGTCTTTCCC
	Reverse	GCCGCTTCGTCAATCTTC
Phvul.002G131100	Forward	TTGCTCCACATCACCCTA
	Reverse	GAGGCGTTGAATGCTACT
Phvul.002G131200	Forward	GGAGGAATTGAGGGTGGAG
	Reverse	CGCTAGGTTGGTCGGGTA
Phvul.002G133400	Forward	CTCCGCTCACTGTCCATC
	Reverse	AGAAACACTCGCACCAAA
Phvul.002G133600	Forward	GGAGGCAAACCAAGACCG
	Reverse	ACAGAAAGCCATCCCATC
Phvul.002G135600	Forward	GTGAATGGGAGGGTCTGA
	Reverse	TGCTTATGGTTTCGGGTA
Phvul.002G166400	Forward	GGCAGGTCCATCCACTAA
	Reverse	GGCTAACTACCCGAACAC
Phvul.003G002500	Forward	AACGGAGCCTGAAACAGT
	Reverse	TTATGCCAAAGCCAAAGT
Phvul.003G002600	Forward	TGAAGACCCAGAATGTTA
	Reverse	AATTCACTAATCCGCTGT
Phvul.003G002700	Forward	ATGACCGCATTGTGACTG
	Reverse	ACTTGGACTTGGCCTTTC
Phvul.003G002800	Forward	GTCAAGCCAAGAAATCAA
	Reverse	CTCCACCAGAAGAGCAAT
Phvul.003G003000	Forward	CAAACAACGGATTAGTGA
	Reverse	GAAGGGTCTTTCCAACTA
Phvul.003G072500	Forward	ACAAATACGCACGACACT
	Reverse	CACCCTTTAGCTCAAGAT
Phvul.003G129700	Forward	TACGAGCAAGAAACAAAC
	Reverse	TAATCTCAGCCTTAGCAT
Phvul.003G247200	Forward	GGTAGTGGTATGCGATGA
	Reverse	TGAAGCCAGTTTAGGTTA
Phvul.003G247300	Forward	TACTGATTTGGAAGGGATA
	Reverse	AAGATTTACGATTGAGGG
Phvul.003G247400	Forward	TGGAAAGAAGCAGCAAGG
	Reverse	TTCACAGGGATGGAAACC
Phvul.003G247500	Forward	GCTAACCTACCTCCCTAA
	Reverse	TCTATGCCGTCATTGTCT
Phvul.003G269200	Forward	CATCACCGTTAGGAAGCC
	Reverse	TCTTGTCCCGTGCTCTTC
Phvul.004G007900	Forward	GGGAGCAACTCTTCGTTT
	Reverse	ATTCAAGGCTGGGACATT
Phvul.004G008400	Forward	AGTCGAACCACATCCCTG
	Reverse	AACGCTCACTATTCCATCAA
Phvul.004G008900	Forward	TAGATTTGGAGGTGGAGT
	Reverse	CTGGGACAATGATGAAGT
Phvul.004G009300	Forward	AGTCGAACCACATCCCTG
	Reverse	CACTATTCCATCTAACCCT
Phvul.004G012900	Forward	GGGAAGAGTGGGAGTGTA
	Reverse	AGCCGAAAGATTGTAAGC
Phvul.004G013000	Forward	GGGAGCAACTCTTCGTTT
	Reverse	TTGGGACATTCATTCACATA
Phvul.004G013100	Forward	TTTGGAGGTGGAGTGTTT
	Reverse	ATCTGGATTCCGACAACG
Phvul.004G013200	Forward	GGAGCGTCTGTCATTCTA
	Reverse	ATGAGCGTACTCCTGTGA
Phvul.004G013300	Forward	TTTGCTACCACCCTCTAT
	Reverse	CTCCAGTCTTCGCCATCT
Phvul.004G015600	Forward	TCTTAAATGGCTTTATGTGG
	Reverse	ATGAGTCTGCTCCTGTGA
Phvul.004G016000	Forward	CTGTTTCCGTCCCTTACT
	Reverse	ACTCCACCTCCAACTTTT
Phvul.004G016500	Forward	CCGTCCCTTACTAACCTG
	Reverse	GACTCTGACAACGCTCCT
Phvul.004G036300	Forward	AAAACTTATCGCCTCCCT
	Reverse	GATTTCGGCAACCATAGA
Phvul.004G036600	Forward	TTTTGCTGCCACGGTCTC
	Reverse	TTCGCCATTTGGATTCTG
Phvul.004G036700	Forward	GGACTGTAAATACTGCCTAT
	Reverse	GTTTCCGCTAATTGTGAG
Phvul.004G036900	Forward	CCCATTACGACTTCCTTG
	Reverse	TTATGAGCGTGCTCCTGT
Phvul.004G053000	Forward	TTCGGGAGTTTAACTGAT
	Reverse	GATGTTTAAGACCGCCTA
Phvul.004G058700	Forward	AAAGACCCTTGCTCCAAA
	Reverse	TGAATCGAATCTCCTCCC
Phvul.004G075900	Forward	TTTTACGCACAAAGTCATC
	Reverse	GAAATAAGGCACAATAAGC
Phvul.004G135100	Forward	GACTGAATCTACAGGGAAAC
	Reverse	AACAATGTCAAAGCCACA
Phvul.005G014000	Forward	TCCGACACTCTTGAACAC
	Reverse	AACCCATTGAGACTAACC
Phvul.005G014200	Forward	ACTCCACCACCCTACCTT
	Reverse	TATTCAGCCGCAACAGAT
Phvul.005G016500	Forward	CTTGGAGGGTTGTGAGAC
	Reverse	TTGTGACTTGGGATTGTG
Phvul.005G027200	Forward	TCCACCAGATGTTACTCGC
	Reverse	GGTTGTTTAGCCCACTCA
Phvul.005G031200	Forward	CTGTGAGGCGTTGTCCTT
	Reverse	TAGCAGCCTTGGGAACTG
Phvul.005G087100	Forward	TTCTTATTCTCCATTGGTGGTC
	Reverse	GGGCGTTTCTCCTGTTCTG
Phvul.005G117900	Forward	GCCTCATTCGCTGTCTAA
	Reverse	CCAAACCTTCAGGTGCTG
Phvul.006G010000	Forward	GCAAAGTCGCATACCCTA
	Reverse	GAACCTGCCAACCCTTAT
Phvul.006G018700	Forward	AAGGGCTTCAAAGTCTCA
	Reverse	TCCAGTAAAGGGCACTCC
Phvul.006G038000	Forward	TTAGAGCGGCTTGATTAT
	Reverse	GCTTATGGCAGTTTGTGA
Phvul.006G041400	Forward	GTTTCTTGCCCTAATCTG
	Reverse	TTCTGCTATCTTGCCTCA
Phvul.006G051500	Forward	CCTCTGGCATTCAACACT
	Reverse	TCACTCCCTGACCACATT
Phvul.006G052300	Forward	CCTTGTTTGACGGTTCTC
	Reverse	TGCCCACAGGTACAGTTT
Phvul.006G052400	Forward	TTGATGAAGTGGCGATTA
	Reverse	GTCAGAGTGGCGTAAGGT
Phvul.006G056500	Forward	CTTGAGCCTAAGGAACAC
	Reverse	GAGATGGCGTAACTTGAC
Phvul.006G066800	Forward	ATCGGTCGTTGTCTAAAT
	Reverse	TCTTCACCTCCTTGTTCT
Phvul.007G086300	Forward	CTCTTTCGGTCGTAGGGT
	Reverse	GACATCTGATCGGGCAAT
Phvul.007G112200	Forward	CAGATGCCAAGTCGAAGC
	Reverse	GTCTTACCCAACCCACCC
Phvul.007G160900	Forward	CAAGTTACACCTTACCCACT
	Reverse	GTTCTTTAACAGCCGTAG
Phvul.007G254200	Forward	ATTTGTTGTCACTCCCTG
	Reverse	ATCTTGTGCCAATCCTGT
Phvul.007G254300	Forward	AGTCGGTGTCGTTTCACG
	Reverse	AACCACTGAGGCAGCGTA
Phvul.007G254400	Forward	AATATCTCACAATGCGACAA
	Reverse	CTCAGGAAGCGTAACCAG
Phvul.007G254500	Forward	TCACTCATAGGGAAGGTC
	Reverse	AGCAGTCGCCATAGGTTT
Phvul.007G254700	Forward	GTTGTCGAGGTGCAAATA
	Reverse	CCTACGAAGGCTGATTAA
Phvul.007G254900	Forward	CCTCCCTTGGAAAGTTGA
	Reverse	TAGGCGACGTAGGCTGAT
Phvul.008G014700	Forward	TTTGGGACGAATGAATGT
	Reverse	ATGCCTTAGTTGCTTGAGTT
Phvul.008G020900	Forward	CTCTTGGAGTAAAGGGTA
	Reverse	TAGTGAGGGAAAGGGTTC
Phvul.008G031200	Forward	AGTCTTTACCGATTGAGC
	Reverse	GCATCCACCTGATTTCTA
Phvul.008G061300	Forward	GCTCCAAGCCTTCAACTC
	Reverse	CAATTTACGCCACCACCT
Phvul.008G284600	Forward	AAACTTTGTCGGATGGTG
	Reverse	TATTCCTGCCTCGTCTTC
Phvul.008G285300	Forward	TGGAGGCGATAACAGCAT
	Reverse	GACGCATTTCATCAACCC
Phvul.009G233700	Forward	AAATGCTTGATGACCCTG
	Reverse	TGCCACCTTTCAATGCTAT
Phvul.010G004700	Forward	ACTTGAGTCGTTCCCTGAC
	Reverse	AGATGGAGACCCTTGTAG
Phvul.010G004900	Forward	CAAGGGTCTCCATCAACT
	Reverse	AAAGGACAACCACGAATA
Phvul.010G023200	Forward	TAGAAGACCCGCCAAGCA
	Reverse	GGCACAAGGGAGGAAAGG
Phvul.010G025100	Forward	TCCAAGGGAACAGTGATG
	Reverse	GAAGGGATGAAGACAAGG
Phvul.010G025200	Forward	TCATTGGTGCTGGAGTGT
	Reverse	CACGATTTCATGGGTTGA
Phvul.010G028000	Forward	TGTTTCAATGTGCCTCAG
	Reverse	ATCTCCACCTTGTCTCCA
Phvul.010G054200	Forward	AGAGGGAACACTGTAGTAGCA
	Reverse	TGTTGAACCACCTCGGTA
Phvul.010G054400	Forward	TCCTCCACTTGGTGCTTG
	Reverse	TTCCTCCATCTTCACTTCATCT
Phvul.010G055100	Forward	TCGCAAACCGACTTACCT
	Reverse	TTCCGGCACTTGGACATA
Phvul.010G055200	Forward	AGTGAAATACCGAGGTGG
	Reverse	CTCAAATCGACTGGAGGA
Phvul.010G063000	Forward	AGCATCGCTGACAACTCT
	Reverse	CGACTCTGACCCTACGAC
Phvul.010G063100	Forward	AACATCCAGCCTACTTGC
	Reverse	CGACTCTGACCCTACGAC
Phvul.010G063700	Forward	ACAGACTGCTCCAAACTA
	Reverse	AGACACCAAACGCTACCT
Phvul.010G064700	Forward	CCAAACTAAAGGGAGACT
	Reverse	AGATATGGCTGACGAACA
Phvul.010G091100	Forward	TCGTGATAAAGTGCCTCC
	Reverse	ATGCCTCCTCCTCAAACT
Phvul.010G091900	Forward	TATCCCAAAGACAGACAA
	Reverse	GAAAGTTTACAGGAGCAT
Phvul.010G132200	Forward	GCATCTTACAAGGCTGAG
	Reverse	AGTAGAAGGGAACATTACA
Phvul.010G136800	Forward	ATCTGAGAAGAGGGAGTT
	Reverse	ACTGATTCAAGTGTTTCG
Phvul.011G014200	Forward	TGGGAAGCAGTGGAAATG
	Reverse	CTTGATACGCCCTTGTGC
Phvul.011G014300	Forward	ATTGGAGGTATGTGACTGA
	Reverse	CTTGATTGTTGTAGGCTTT
Phvul.011G014400	Forward	AACTTGCCAAGGAGATTA
	Reverse	TCCAAACGTCCATTAGTC
Phvul.011G014500	Forward	TTGGACTAAGCGGTTGCG
	Reverse	TTTGGGTAATTCACCTTCACAT
Phvul.011G030000	Forward	AAGGAGGGTTTCCAGTTT
	Reverse	TACCGTCTGCGTTTACCT
Phvul.011G074800	Forward	GTTTCATCCAAGCAGCAC
	Reverse	AGGGTTTCTCGCACATAA
Phvul.011G140300	Forward	TTGCCAACATCCTCTGTA
	Reverse	TGATGGTGCTTGGTAGTG
Phvul.011G140400	Forward	GGTTTACTTACAGCCTCCTA
	Reverse	AAATGGCAATACCTATCC
Phvul.011G151300	Forward	TCCGAAACTCTGCTACCT
	Reverse	CATCCGTCAGACAACTCC
Phvul.011G154000	Forward	ATTTCCACTGTGGCTGTC
	Reverse	ATCCCATAATCTCAACGACT
Phvul.011G181400	Forward	CGCCCAGCTTATCCAAAC
	Reverse	CCTTCGTCCATTCCCACT
Phvul.011G181500	Forward	TCAACCTCCAACGCTTAC
	Reverse	CAGTCTTCGCCTCTTTCT
Phvul.011G181600	Forward	CTTGCCAATGTTTACCTC
	Reverse	TCACAGCTTGACAGTCCC
Phvul.011G181700	Forward	CTTTGACCATCCGTAGTTG
	Reverse	CAGTCTTCGCCTCCTTCT
Phvul.011G191400	Forward	GATGAAGGTTTGCTCCCA
	Reverse	CGCCCTCTTCTTTCTTGT
Phvul.011G191800	Forward	GCACCCTCATCATCATTT
	Reverse	ATCCCTCAGACAACTCCA
Phvul.011G192100	Forward	ATTATCGGAGACAACACC
	Reverse	AGAGTCACAACCACCATT
Phvul.011G192400	Forward	CTCCCACCCTGTCTTACT
	Reverse	AGTCTTTGCCTCCATTTT
Phvul.011G192500	Forward	CCAAACTTGTTGTCGCACTA
	Reverse	GTGGGAGCAAACCTTCAT
Phvul.011G192900	Forward	CTGGAGTTGTCTGAGGGAT
	Reverse	GGGAAGGGTTAGTTTCGT
Phvul.011G193000	Forward	TCCCATAAATCATTCCTAC
	Reverse	CTGAGGTGCAAATAATCC
Phvul.011G193500	Forward	TTTGCTCCCAGTCTCCCT
	Reverse	CCCAATCTTCGCCTTCTT
Phvul.011G193600	Forward	TTTGCTCCCAGTCTCCCT
	Reverse	TTCCACTCTTCGCCTTCT
Phvul.011G193800	Forward	AAAAGATGACGTGGAGTG
	Reverse	GAAATGGATTCAGGGAGA
Phvul.011G194000	Forward	GGTTTGCTCCCACAGTCT
	Reverse	GTGAAATGGATTCGGGTA
Phvul.011G194800	Forward	TTTGCTCCCAGTCTCCCT
	Reverse	TCGCCTTCTTCTTTCTTGC
Phvul.011G194900	Forward	GTCTGCCCTCCTTTCATC
	Reverse	GACCCTTGTAGTCCAGTTTCTT
Phvul.011G195000	Forward	AAATCAATGCCTAAACGC
	Reverse	GAGTGGGAGCAAACCTTC
Phvul.011G195200	Forward	AAGGAATGGGAAGAGTGG
	Reverse	GCAATGGTTTATGGGAAT
Phvul.011G195300	Forward	ACGCATAGATGATTGTCG
	Reverse	AAATAGATTCGGGCAGAC
Phvul.011G195400	Forward	GAGTTGTCTGACGGATGT
	Reverse	TGATTCTATGGAAGGGTT
Phvul.011G195500	Forward	TGAGCTACGCATAAACGA
	Reverse	GTTCGCCATCAACCAGTA
Phvul.011G195600	Forward	CCATCTCCCTTCTCATCT
	Reverse	GGTCTATCAACACCCAAC
Phvul.011G195700	Forward	TTTCTTCCAGTCTCCCTT
	Reverse	GTCTTCGCCTTCTTCTTT
Phvul.011G196000	Forward	GGATTATTTGCACCTCAG
	Reverse	CAAACCTCCTTCTTTAGTG
Phvul.011G197400	Forward	TTTCCTTCGCTTGGTCTT
	Reverse	CTTGGCACTCCCACTTTT
Phvul.011G197600	Forward	CTGAGAATCCGTAAGTGC
	Reverse	GACCCTCCTGTGGTAAGC
Phvul.011G197800	Forward	TCTTACTTCCCTAACCAT
	Reverse	AGTCTTCACCTCCTTTCT
Phvul.011G197900	Forward	CATCCCTTCGATCACTCA
	Reverse	CTTTCTGGTAACGCTGTT
Phvul.011G198000	Forward	CAGGTCCCTTTATCTGCG
	Reverse	AAGGAGGATATGTATTCGTTCA
Phvul.011G198300	Forward	CAGGTCCCTTTATCTGCG
	Reverse	AAGGAGGATATGTATTCGTTCA
Phvul.011G198400	Forward	GTTGTCTGAGGGATGTTT
	Reverse	AAGTTGTATGGAAGGGTT
Phvul.011G200300	Forward	CAACCTCCAACGCCTACC
	Reverse	TTCCCAGTCTTCGTCTCCTT
Phvul.011G200800	Forward	CTGGATTACAAGGGTCTC
	Reverse	TATCTAGGCGTTGAATGT
Phvul.011G200900	Forward	ACTTGAGGCTTCCGCTAC
	Reverse	ATGAATGGGACTCTGTGA
Phvul.011G201000	Forward	CAAGGGTCTCCATCAACT
	Reverse	CAGTCTTCGCCTTCTTCT
Phvul.011G201100	Forward	TGAAATGGCTTGTAATGG
	Reverse	GGATGAGACCCTGTGAAA
Phvul.011G202100	Forward	TCCAAGGGTCTCCATCAA
	Reverse	CAGTCTTCGCCTCCATCT
Phvul.011G202300	Forward	CAATCCGTAGGTATGGTG
	Reverse	GAGGTAAATGTTCGCAAG
Phvul.011G202400	Forward	GCTTCATCTTAGAGGGTT
	Reverse	CTTTAGTCTTGGGCAGTC
Phvul.011G202600	Forward	TCAACCTGCAACGCTTAC
	Reverse	TTCCCAGTCTTCGTCTCC
Phvul.011G202900	Forward	GTTGGCTCACTGAAAGGA
	Reverse	GTAAGCGTTGGAGATTGG
Phvul.011G203100	Forward	CCATCAACTGTCGTCCCT
	Reverse	TTCCCAATCTTCGCCTCT
Phvul.L001800	Forward	CTGCCTACATTTGCCTCC
	Reverse	CCCATTCTTCCCATTCCT
Phvul.L003300	Forward	ATTAGCGGAAACAGTATGG
	Reverse	AGAGCAGTAAGGGACGAA
Phvul.L006800	Forward	TGGATAAATGTCCGAAAC
	Reverse	ATGAGCGTACTCCTGTGA
