# Supplementary material for: Genome-Wide Association Study Identifies NBS-LRR-Encoding Genes Related with Anthracnose and Common Bacterial Blight in the Common Bean
Source: Front Plant Sci. 2017 Aug 9;8:1398. doi: 10.3389/fpls.2017.01398 (PMC5552710; doi:10.3389/fpls.2017.01398)
Supplement: Table S4 — List of the 325 NBS proteins in the common bean. [file Table4.XLS]

## Sheet: Sheet1
Table S4 List of the 325 NBS proteins in common bean
Gene ID	Chromosome location	Direction of transcription
Phvul.001G018800	1613891-1618161	-
Phvul.001G018900	1624000-1620172	-
Phvul.001G062600	7720477-7724690	+
Phvul.001G093900	19981637-19977753	-
Phvul.001G128200	36182090-36174911	-
Phvul.001G132300	37402123-37404759	+
Phvul.001G132500	37444708-37447345	+
Phvul.001G132600	37471184-37471184	+
Phvul.001G132700	37479691-37486711	+
Phvul.001G132800	37516918-37514744	-
Phvul.001G133000	37534317-37536950	+
Phvul.001G133100	37550181-37554060	+
Phvul.001G133400	37693789-37691162	-
Phvul.001G133600	37728725-37726212	-
Phvul.001G134000	37814457-37817051	+
Phvul.001G134100	37823523-37826066	+
Phvul.001G134100.2	37823523-37826066	+
Phvul.001G134300	37849933-37847351	-
Phvul.001G134400	37891101-37888525	-
Phvul.001G134400.2	37891101-37888525	-
Phvul.001G134500	37920413-37917813	-
Phvul.002G021700	2365878-2361184	-
Phvul.002G075000	10941339-10944287	+
Phvul.002G075300	10985080-10982063	-
Phvul.002G098200	18985408-18980919	-
Phvul.002G098200.2	18985408-18980919	-
Phvul.002G129200	25878809-25882330	-
Phvul.002G129500	25945725-25942546	-
Phvul.002G129700	25979870-25976481	-
Phvul.002G129900	26007097-26003656	-
Phvul.002G130100	26025961-26029463	-
Phvul.002G130300	26048537-26045817	-
Phvul.002G130400	26075496-26078280	-
Phvul.002G130600	26128780-26121645	-
Phvul.002G130700	26152035-26148601	-
Phvul.002G131000	26195900-26192610	-
Phvul.002G131100	26204978-26201745	-
Phvul.002G131200	26236898-26233321	-
Phvul.002G131200.2	26236898-26233321	-
Phvul.002G133400	26437667-26440492	+
Phvul.002G133600	26447889-26451554	+
Phvul.002G133600.2	26447889-26451554	+
Phvul.002G135100	26677233-26680538	+
Phvul.002G135600	26749627-26745451	-
Phvul.002G166400	30830902-30828082	-
Phvul.002G171400	31786738-31791350	+
Phvul.002G323000	48183168-48188583	-
Phvul.002G323400	48220893-48229984	-
Phvul.003G002300	193409-209364	-
Phvul.003G002500	232949-223648	-
Phvul.003G002500.2	232949-223648	-
Phvul.003G002500.3	232949-223648	-
Phvul.003G002500.4	232949-223648	-
Phvul.003G002600	255712-245309	-
Phvul.003G002600.2	255712-245309	-
Phvul.003G002700	269304-258941	-
Phvul.003G002700.2	269304-258941	-
Phvul.003G002700.3	269304-258941	-
Phvul.003G002700.4	269304-258941	-
Phvul.003G002800	283530-274417	-
Phvul.003G002800.2	283530-274417	-
Phvul.003G003000	300361-289915	-
Phvul.003G072500	11000821-10994765	-
Phvul.003G129700	31823313-31828331	+
Phvul.003G247200	47270432-47266526	-
Phvul.003G247200.2	47270432-47266526	-
Phvul.003G247300	47278964-47276118	-
Phvul.003G247400	47289985-47287155	-
Phvul.003G247500	47300076-47296165	-
Phvul.003G269200	49535096-49532033	-
Phvul.004G005600	425151-428504	+
Phvul.004G007700	623268-626839	-
Phvul.004G007900	676700-673367	-
Phvul.004G008000	680825-678195	-
Phvul.004G008100	688650-693324	-
Phvul.004G008200	707064-709398	-
Phvul.004G008300	734268-710298	-
Phvul.004G008400	752692-750857	-
Phvul.004G008700	792116-795536	-
Phvul.004G008800	824480-828899	-
Phvul.004G008900	842360-838998	-
Phvul.004G009300	877733-874413	-
Phvul.004G009500	896498-901075	-
Phvul.004G009800	966792-971111	-
Phvul.004G012800	1315911-1319017	+
Phvul.004G012900	1321927-1325274	+
Phvul.004G013000	1338535-1341900	+
Phvul.004G013100	1349425-1352934	+
Phvul.004G013200	1371893-1374919	+
Phvul.004G013300	1379493-1382837	+
Phvul.004G015600	1579473-1574815	-
Phvul.004G015700	1574815-1579883	-
Phvul.004G015800	1622763-1609134	-
Phvul.004G016000	1629684-1626124	-
Phvul.004G016500	1684683-1687907	+
Phvul.004G028900	3126300-3130090	-
Phvul.004G036200	4014080-4016937	+
Phvul.004G036300	4020210-4023773	+
Phvul.004G036300.2	4020210-4023773	+
Phvul.004G036600	4045129-4048584	+
Phvul.004G036600.2	4045129-4048584	+
Phvul.004G036700	4052592-4055996	+
Phvul.004G036800	4058522-4063949	+
Phvul.004G036900	4066178-4069578	+
Phvul.004G044300	4994205-4997573	+
Phvul.004G048000	5573249-5588497	+
Phvul.004G053000	6782971-6781333	-
Phvul.004G058700	7824631-7828463	+
Phvul.004G075900	12560925-12558657	-
Phvul.004G076000	12575013-12576542	-
Phvul.004G134300	41230617-41234797	+
Phvul.004G135100	41368421-41363361	-
Phvul.004G139800	41863873-41867749	-
Phvul.004G139800.2	41863873-41867749	-
Phvul.004G139800.3	41863873-41867749	-
Phvul.004G140100	41893518-41897559	-
Phvul.005G014000	1230809-1227084	-
Phvul.005G014200	1292335-1289171	-
Phvul.005G016500	1473009-1467673	-
Phvul.005G016500.2	1473009-1467673	-
Phvul.005G020300	1746532-1749452	+
Phvul.005G027200	2508437-2512325	+
Phvul.005G030500	2828784-2833023	-
Phvul.005G031200	2903567-2907073	+
Phvul.005G087100	23362638-23365619	+
Phvul.005G117900	33914310-33909268	-
Phvul.005G117900.2	33914310-33909268	-
Phvul.006G010000	5017346-5021527	+
Phvul.006G018700	9226480-9230193	-
Phvul.006G019300	9322345-9326582	+
Phvul.006G027700	11975586-1197341	-
Phvul.006G027800	11993035-11997193	-
Phvul.006G027900	122001656-12005584	-
Phvul.006G038000	14802602-14805766	+
Phvul.006G040900	15145356-15147134	-
Phvul.006G041000	15174388-15175494	-
Phvul.006G041400	15242640-15247615	+
Phvul.006G051500	16620560-16623409	+
Phvul.006G052300	16685852-16683144	-
Phvul.006G052400	16695765-16693126	-
Phvul.006G052600	16729788-16738643	-
Phvul.006G056500	17300130-17298018	-
Phvul.006G066800	18546221-18542599	-
Phvul.007G086300	8568187-8564450	-
Phvul.007G086300.2	8568187-8564450	-
Phvul.007G112200	14541779-14539024	-
Phvul.007G160900	38896153-38888639	-
Phvul.007G254200	49263116-49260558	-
Phvul.007G254300	49268826-49266277	-
Phvul.007G254400	49279098-49276846	-
Phvul.007G254500	49289679-49281755	-
Phvul.007G254700	49293456-49296008	+
Phvul.007G254900	49307925-49310456	+
Phvul.008G014700	1283200-1285848	+
Phvul.008G020700	1800604-1804933	-
Phvul.008G020700.2	1800604-1804933	-
Phvul.008G020900	1813829-1812454	-
Phvul.008G031200	2563092-2559430	-
Phvul.008G061300	5576122-5573432	-
Phvul.008G061300.2	5576122-5573432	-
Phvul.008G194700	5016363-5017498	-
Phvul.008G194900	50192052-50195978	-
Phvul.008G195100	50230183-50238874	-
Phvul.008G244900	55914578-55919238	+
Phvul.008G245100	55941610-55946157	+
Phvul.008G245400	55987008-55993587	+
Phvul.008G284500	58985303-58996248	+
Phvul.008G284600	59000700-59008331	+
Phvul.008G285300	59051420-59045307	-
Phvul.009G233700	34454055-34457603	+
Phvul.010G004600	816221-821939	+
Phvul.010G004600.2	816221-821939	+
Phvul.010G004700	825870-834951	+
Phvul.010G004700.2	825870-834951	+
Phvul.010G004900	837041-840562	+
Phvul.010G023100	3420451-3428606	+
Phvul.010G023200	3434181-3444404	+
Phvul.010G024000	3531133-3533564	+
Phvul.010G025000	3709306-3816148	-
Phvul.010G025100	3733013-3728084	-
Phvul.010G025200	3750133-3754735	+
Phvul.010G025700	3811658-3815819	-
Phvul.010G026000	3851464-3856068	+
Phvul.010G026100	3860208-3864654	+
Phvul.010G026200	3875269-3877859	+
Phvul.010G026600	3911568-3914942	-
Phvul.010G026900	3938344-3840623	-
Phvul.010G027100	3961261-3963877	-
Phvul.010G027200	4002517-4006320	+
Phvul.010G027300	4019402-4023362	-
Phvul.010G027900	4080585-4084830	-
Phvul.010G028000	4094584-4090677	-
Phvul.010G028000.2	4094584-4090677	-
Phvul.010G028100	4103114-4106897	-
Phvul.010G028200	4120276-4127007	+
Phvul.010G028400	4150952-4152458	+
Phvul.010G028500	4155918-4158626	+
Phvul.010G028500.2	4155918-4158626	+
Phvul.010G028500.3	4155918-4158626	+
Phvul.010G028900	4245377-4248629	+
Phvul.010G029000	4249527-4253271	-
Phvul.010G029000.2	4249527-4253271	-
Phvul.010G029400	4328553-4334491	-
Phvul.010G029700	4375277-4379568	-
Phvul.010G029700.2	4375277-4379568	-
Phvul.010G029700.3	4375277-4379568	-
Phvul.010G029700.4	4375277-4379568	-
Phvul.010G029700.5	4375277-4379568	-
Phvul.010G029700.6	4375277-4379568	-
Phvul.010G029700.7	4375277-4379568	-
Phvul.010G029700.8	4375277-4379568	-
Phvul.010G029800	4380448-4382284	+
Phvul.010G054200	8568461-8573036	+
Phvul.010G054200.2	8568461-8573036	+
Phvul.010G054200.3	8568461-8573036	+
Phvul.010G054200.4	8568461-8573036	+
Phvul.010G054400	8600508-8601664	+
Phvul.010G054600	8624322-8626384	+
Phvul.010G054700	8636388-8640216	+
Phvul.010G055100	8692617-8696318	+
Phvul.010G055200	8782595-8788327	+
Phvul.010G055400	8867168-8869755	+
Phvul.010G055500	8879057-8883704	+
Phvul.010G063000	11382011-11385745	+
Phvul.010G063100	11405429-11409076	+
Phvul.010G063700	11775445-11770027	-
Phvul.010G064700	12201812-12198757	-
Phvul.010G064800	12250035-12255104	-
Phvul.010G091100	33625731-33641500	+
Phvul.010G091200	33654536-33666311	-
Phvul.010G091500	33762254-33774101	+
Phvul.010G091700	33857437-33872725	+
Phvul.010G091900	33917828-33922006	+
Phvul.010G101200	35860677-35870244	+
Phvul.010G131200	40143467-40144694	-
Phvul.010G131900	40233437-40236916	+
Phvul.010G132200	40254540-40257818	+
Phvul.010G136700	40910714-40918304	+
Phvul.010G136800	40920200-40929426	+
Phvul.011G014200	1114539-1111792	-
Phvul.011G014300	1137564-1134721	-
Phvul.011G014400	1149935-1147924	-
Phvul.011G014500	1156724-1153845	-
Phvul.011G030000	2539794-2544217	+
Phvul.011G074800	6816733-6812655	-
Phvul.011G136200	31216094-31221707	-
Phvul.011G136200.2	31216094-31221707	-
Phvul.011G140300	33485971-33494837	+
Phvul.011G140400	33577707-33581283	+
Phvul.011G142400	34145620-34153099	-
Phvul.011G151300	39723136-39726704	+
Phvul.011G154000	40748022-40750811	+
Phvul.011G166100	43535179-43537515	-
Phvul.011G172100	44402919-44413216	+
Phvul.011G172100.2	44402919-44413216	+
Phvul.011G173800	44747462-44750579	+
Phvul.011G181400	45753810-45758260	+
Phvul.011G181500	45766847-45763209	-
Phvul.011G181600	45772034-45768112	-
Phvul.011G181700	45777265-45773810	-
Phvul.011G191400	46799115-46802705	+
Phvul.011G191500	46805742-46809156	+
Phvul.011G191600	46812604-46817406	+
Phvul.011G191800	46856988-46860642	+
Phvul.011G192100	46879480-46883310	+
Phvul.011G192200	46884221-46887786	+
Phvul.011G192400	46891966-46895553	+
Phvul.011G192500	46899491-46902251	+
Phvul.011G192600	46916084-46919643	+
Phvul.011G192900	46949221-46952403	+
Phvul.011G193000	46957460-46960984	+
Phvul.011G193100	46968546-46976407	+
Phvul.011G193500	46987143-46990712	+
Phvul.011G193600	47009840-47013373	+
Phvul.011G193800	47025855-47028845	+
Phvul.011G194000	47041343-47044809	+
Phvul.011G194800	47094031-47097612	+
Phvul.011G194900	47105588-47109116	+
Phvul.011G195000	47119399-47123025	+
Phvul.011G195100	47125918-47128605	-
Phvul.011G195200	47131263-47134820	+
Phvul.011G195300	47139210-47142440	+
Phvul.011G195400	47151913-47155470	+
Phvul.011G195400.2	47151913-47155470	+
Phvul.011G195500	47163848-47160235	-
Phvul.011G195600	47182059-47179511	-
Phvul.011G195600.2	47182059-47179511	-
Phvul.011G195700	47215363-47210663	-
Phvul.011G195800	47218675-47222794	-
Phvul.011G196000	47251914-47248408	-
Phvul.011G196100	47266079-47269652	+
Phvul.011G197400	47439546-47442308	+
Phvul.011G197600	47455404-47458955	+
Phvul.011G197800	47479350-47483321	+
Phvul.011G197900	47486577-47490074	+
Phvul.011G198000	47499859-47503428	+
Phvul.011G198100	47507265-47514833	+
Phvul.011G198300	47531285-47536398	+
Phvul.011G198400	47558975-47555412	-
Phvul.011G198800	47645296-47648762	+
Phvul.011G200300	47809484-47805798	-
Phvul.011G200800	47843776-47840243	-
Phvul.011G200800.2	47843776-47840243	-
Phvul.011G200900	47911290-47907487	-
Phvul.011G201000	47920338-47916949	-
Phvul.011G201100	47926112-47922232	-
Phvul.011G201900	48008089-48010088	+
Phvul.011G202100	48020821-48024927	+
Phvul.011G202300	48056178-48059840	+
Phvul.011G202400	48061572-48067153	+
Phvul.011G202600	48101703-48106204	+
Phvul.011G202900	48110125-48114606	+
Phvul.011G203000	48147467-48451255	+
Phvul.011G203100	48152945-48155944	+
Phvul.L001800	14618-11220	-
Phvul.L003200	136368-139661	-
Phvul.L003300	145924-142004	-
Phvul.L003600	27327-28343	+
Phvul.L004400	16054-21206	+
Phvul.L006300	1770-5016	+
Phvul.L006400	10702-13956	+
Phvul.L006800	3259-6618	+
Phvul.L007500	1977-5219	-
Phvul.L008900	60-1805	+
Phvul.L009800	12-2519	-

## Sheet: Sheet3
Phvul.001G018800	1618143-1614736	-
Phvul.001G018900	1624000-1620172	-
Phvul.001G062600	7720477-7724690	+
Phvul.001G093900	19981637-19977753	-
Phvul.001G128200	36182090-36174911	-
Phvul.001G132300	37402123-37404759	+
Phvul.001G132700	37479691-37486711	+
Phvul.001G132800	37516918-37514744	-
Phvul.001G133000	37534317-37536950	+
Phvul.001G133400	37693789-37691162	-
Phvul.001G133600	37728725-37726212	-
Phvul.001G134000	37814457-37817051	+
Phvul.001G134100	37823523-37826066	+
Phvul.001G134300	37849933-37847351	-
Phvul.001G134400	37891101-37888525	-
Phvul.001G134500	37920413-37917813	-
Phvul.002G021700	2365878-2361184	-
Phvul.002G075000	10941339-10944287	+
Phvul.002G075300	10985080-10982063	-
Phvul.002G098200	18985408-18980919	-
Phvul.002G129500	25945725-25942546	-
Phvul.002G129700	25979870-25976481	-
Phvul.002G129900	26007097-26003656	-
Phvul.002G130300	26048537-26045817	-
Phvul.002G130600	26128780-26121645	-
Phvul.002G130700	26152035-26148601	-
Phvul.002G131000	26195900-26192610	-
Phvul.002G131100	26204978-26201745	-
Phvul.002G131200	26236898-26233321	-
Phvul.002G133400	26437667-26440492	+
Phvul.002G133600	26447889-26451554	+
Phvul.002G135100	26677233-26680538	+
Phvul.002G135600	26749627-26745451	-
Phvul.002G166400	30830902-30828082	-
Phvul.003G002500	232949-223648	-
Phvul.003G002600	255712-245309	-
Phvul.003G002700	269304-258941	-
Phvul.003G002800	283530-274417	-
Phvul.003G003000	300361-289915	-
Phvul.003G072500	11000821-10994765	-
Phvul.003G129700	31823313-31828331	+
Phvul.003G247200	47270432-47266526	-
Phvul.003G247300	47278964-47276118	-
Phvul.003G247400	47289985-47287155	-
Phvul.003G247500	47300076-47296165	-
Phvul.003G269200	49535096-49532033	-
Phvul.004G005600	425151-428504	+
Phvul.004G007900	676700-673367	-
Phvul.004G008000	680825-678195	-
Phvul.004G008400	752692-750857	-
Phvul.004G008900	842360-838998	-
Phvul.004G009300	877733-874413	-
Phvul.004G012900	1321927-1325274	+
Phvul.004G013000	1338535-1341900	+
Phvul.004G013100	1349425-1352934	+
Phvul.004G013200	1371893-1374919	+
Phvul.004G013300	1379493-1382837	+
Phvul.004G015600	1579473-1574815	-
Phvul.004G015800	1622763-1609134	-
Phvul.004G016000	1629684-1626124	-
Phvul.004G016500	1684683-1687907	+
Phvul.004G036300	4020210-4023773	+
Phvul.004G036600	4045129-4048584	+
Phvul.004G036700	4052592-4055996	+
Phvul.004G036900	4066178-4069578	+
Phvul.004G053000	6782971-6781333	-
Phvul.004G058700	7824631-7828463	+
Phvul.004G075900	12560925-12558657	-
Phvul.004G135100	41368421-41363361	-
Phvul.005G014000	1230809-1227084	-
Phvul.005G014200	1292335-1289171	-
Phvul.005G016500	1473009-1467673	-
Phvul.005G020300	1746532-1749452	+
Phvul.005G027200	2508437-2512325	+
Phvul.005G031200	2903567-2907073	+
Phvul.005G087100	23362638-23365619	+
Phvul.005G117900	33914310-33909268	-
Phvul.006G010000	5017346-5021527	+
Phvul.006G018700	9226480-9230193	-
Phvul.006G038000	14802602-14805766	+
Phvul.006G041400	15242640-15247615	+
Phvul.006G051500	16620560-16623409	+
Phvul.006G052300	16685852-16683144	-
Phvul.006G052400	16695765-16693126	-
Phvul.006G056500	17300130-17298018	-
Phvul.006G066800	18546221-18542599	-
Phvul.007G086300	8568187-8564450	-
Phvul.007G112200	14541779-14539024	-
Phvul.007G160900	38896153-38888639	-
Phvul.007G254200	49263116-49260558	-
Phvul.007G254300	49268826-49266277	-
Phvul.007G254400	49279098-49276846	-
Phvul.007G254500	49289679-49281755	-
Phvul.007G254700	49293456-49296008	+
Phvul.007G254900	49307925-49310456	+
Phvul.008G014700	1283200-1285848	+
Phvul.008G020900	1813829-1812454	-
Phvul.008G031200	2563092-2559430	-
Phvul.008G061300	5576122-5573432	-
Phvul.008G284600	59000700-59008331	+
Phvul.008G285300	59051420-59045307	-
Phvul.009G233700	34454055-34457603	+
Phvul.010G004700	825870-834951	+
Phvul.010G004900	837041-840562	+
Phvul.010G023200	3434181-3444404	+
Phvul.010G025100	3733013-3728084	-
Phvul.010G025200	3750133-3754735	+
Phvul.010G028000	4094584-4090677	-
Phvul.010G054200	8568461-8573036	+
Phvul.010G054400	8600508-8601664	+
Phvul.010G055100	8692617-8696318	+
Phvul.010G055200	8782595-8788327	+
Phvul.010G063000	11382011-11385745	+
Phvul.010G063100	11405429-11409076	+
Phvul.010G063700	11775445-11770027	-
Phvul.010G064700	12201812-12198757	-
Phvul.010G091100	33625731-33641500	+
Phvul.010G091900	33917828-33922006	+
Phvul.010G132200	40254540-40257818	+
Phvul.010G136800	40920200-40929426	+
Phvul.011G014200	1114539-1111792	-
Phvul.011G014300	1137564-1134721	-
Phvul.011G014400	1149935-1147924	-
Phvul.011G014500	1156724-1153845	-
Phvul.011G030000	2539794-2544217	+
Phvul.011G074800	6816733-6812655	-
Phvul.011G140300	33485971-33494837	+
Phvul.011G140400	33577707-33581283	+
Phvul.011G151300	39723136-39726704	+
Phvul.011G154000	40748022-40750811	+
Phvul.011G181400	45753810-45758260	+
Phvul.011G181500	45766847-45763209	-
Phvul.011G181600	45772034-45768112	-
Phvul.011G181700	45777265-45773810	-
Phvul.011G191400	46799115-46802705	+
Phvul.011G191800	46856988-46860642	+
Phvul.011G192100	46879480-46883310	+
Phvul.011G192400	46891966-46895553	+
Phvul.011G192500	46899491-46902251	+
Phvul.011G192600	46916084-46919643	+
Phvul.011G192900	46949221-46952403	+
Phvul.011G193000	46957460-46960984	+
Phvul.011G193500	46987143-46990712	+
Phvul.011G193600	47009840-47013373	+
Phvul.011G193800	47025855-47028845	+
Phvul.011G194000	47041343-47044809	+
Phvul.011G194800	47094031-47097612	+
Phvul.011G194900	47105588-47109116	+
Phvul.011G195000	47119399-47123025	+
Phvul.011G195200	47131263-47134820	+
Phvul.011G195300	47139210-47142440	+
Phvul.011G195400	47151913-47155470	+
Phvul.011G195500	47163848-47160235	-
Phvul.011G195600	47182059-47179511	-
Phvul.011G195700	47215363-47210663	-
Phvul.011G196000	47251914-47248408	-
Phvul.011G196100	47266079-47269652	+
Phvul.011G197400	47439546-47442308	+
Phvul.011G197600	47455404-47458955	+
Phvul.011G197800	47479350-47483321	+
Phvul.011G197900	47486577-47490074	+
Phvul.011G198000	47499859-47503428	+
Phvul.011G198300	47531285-47536398	+
Phvul.011G198400	47558975-47555412	-
Phvul.011G200300	47809484-47805798	-
Phvul.011G200800	47843776-47840243	-
Phvul.011G200900	47911290-47907487	-
Phvul.011G201000	47920338-47916949	-
Phvul.011G201100	47926112-47922232	-
Phvul.011G202100	48020821-48024927	+
Phvul.011G202300	48056178-48059840	+
Phvul.011G202400	48061572-48067153	+
Phvul.011G202600	48101703-48106204	+
Phvul.011G202900	48110125-48114606	+
Phvul.011G203100	48152945-48155944	+
Phvul.L001800	14618-11220	-
Phvul.L003300	145924-142004	-
Phvul.L006800	3259-6618	+
