# Supplementary material for: Genome-Wide Association Study Identifies NBS-LRR-Encoding Genes Related with Anthracnose and Common Bacterial Blight in the Common Bean
Source: Front Plant Sci. 2017 Aug 9;8:1398. doi: 10.3389/fpls.2017.01398 (PMC5552710; doi:10.3389/fpls.2017.01398)
Supplement: Table S5 — List of the 178 putative NBS family genes identified in the common bean. [file Table5.XLS]

## Sheet: Sheet1
Table S5 List of the 178 putative NBS family genes identified in common bean.
Name	ID	Genomic length (bp)	CDS length (bp)	Protein length (AA)	Molecular weight（KD）	PI	Subcellular Localization	e number of glycosylation sites	Type	Number of exon
Chr1
PvNBS1	Phvul.001G018800.1	3408	2475	824	94.1	6.03	Extracellular	2	NTIR	5
PvNBS2	Phvul.001G018900.1	3829	2454	817	92.9	6.18	Extracellular	2	NLTIR	5
PvNBS3	Phvul.001G062600.1	4214	2358	785	89.4	8.63	Extracellular	11	NCC	7
PvNBS4	Phvul.001G093900.1	3885	3117	1038	117.9	6.32	Extracellular	9	TNL	6
PvNBS5	Phvul.001G128200.1	7180	4362	1453	165.5	7.4	Extracellular	6	TNL	6
PvNBS6	Phvul.001G132300.1	2637	2637	878	101.4	8.1	Extracellular	8	CNL	1
PvNBS7	Phvul.001G132700.1	7021	2592	863	99.74	8.02	Extracellular	9	CNL	4
PvNBS8	Phvul.001G132800.1	2175	2178	725	82.9	7.04	Extracellular	9	NLCC	1
PvNBS9	Phvul.001G133000.1	2634	2634	877	101.63	8.36	Extracellular	8	NLCC	1
PvNBS10	Phvul.001G133400.1	2628	2628	875	100	5.95	Extracellular	17	CNL	1
PvNBS11	Phvul.001G133600.1	2514	2448	815	92.9	6.01	Extracellular	15	CN	3
PvNBS12	Phvul.001G134000.1	2595	2595	864	98.4	6.86	Extracellular	10	NLCC	1
PvNBS13	Phvul.001G134100.1	2544	2544	847	97.4	6.56	Extracellular	9	NLCC	1
PvNBS14	Phvul.001G134300.1	2583	2583	860	98.4	6.4	Extracellular	15	NLCC	1
PvNBS15	Phvul.001G134400.1	2577	2577	858	97.6	6.53	Extracellular	9	CNL	1
PvNBS16	Phvul.001G134500.1	2601	2562	853	97.6	6.06	Extracellular	10	CNL	2
Chr2
PvNBS17	Phvul.002G021700.1	4695	2502	833	94.7	6.32	Extracellular	3	NLTIR	5
PvNBS18	Phvul.002G075000.1	2949	2949	982	113	6.28	Extracellular	4	NLCC	1
PvNBS19	Phvul.002G075300.1	3018	3018	1005	115.7	6.29	Extracellular	7	NLCC	1
PvNBS20	Phvul.002G098200.1	4490	4008	1335	152.3	8.61	Extracellular	20	TNL	4
PvNBS21	Phvul.002G129500.1	3180	3057	1018	115.5	6.26	Extracellular	23	NCC	2
PvNBS22	Phvul.002G129700.1	3390	3309	1102	125.5	7.16	Extracellular	15	NLCC	2
PvNBS23	Phvul.002G129900.1	3442	3360	1119	127.2	6.19	Extracellular	15	CNL	2
PvNBS24	Phvul.002G130300.1	2721	2679	892	101.4	6.47	Extracellular	10	NCC	2
PvNBS25	Phvul.002G130600.1	7136	3117	1038	118.4	7.66	Extracellular	19	NCC	6
PvNBS26	Phvul.002G130700.1	3435	3267	1088	124.5	6.85	Extracellular	17	NCC	3
PvNBS27	Phvul.002G131000.1	3291	3291	1096	124.7	6.62	Extracellular	16	NCC	1
PvNBS28	Phvul.002G131100.1	3234	3234	1077	123.9	5.98	Extracellular	15	NCC	1
PvNBS29	Phvul.002G131200.1	3578	3282	1093	123.1	6.3	Extracellular	15	NCC	2
PvNBS30	Phvul.002G133400.1	2826	2826	941	107.8	8.59	Extracellular	7	NLCC	1
PvNBS31	Phvul.002G133600.1	3666	2838	945	108.8	9.1	Extracellular	13	NLCC	2
PvNBS32	Phvul.002G135100.1	3306	3306	1101	125.6	6.32	Extracellular	18	NLCC	1
PvNBS33	Phvul.002G135600.1	4177	3411	1136	129.6	6.11	Extracellular	25	CNL	4
PvNBS34	Phvul.002G166400.1	2821	2727	908	103.9	8.62	Extracellular	6	CNL	2
Chr3
PvNBS35	Phvul.003G002500.1	9302	4743	1580	179.3	5.04	Extracellular	22	CNL	8
PvNBS36	Phvul.003G002600.1	10404	5700	1899	215.5	6.09	Extracellular	36	CNL	8
PvNBS37	Phvul.003G002700.1	10364	6318	2105	238.6	5.83	Extracellular	36	CN	12
PvNBS38	Phvul.003G002800.1	9114	5718	1905	216.3	5.69	Extracellular	15	NLCC	9
PvNBS39	Phvul.003G003000.1	10447	5433	1810	205.2	5.96	Extracellular	30	CNL	10
PvNBS40	Phvul.003G072500.1	6057	4101	1366	153.3	7.12	Extracellular	9	TNL	5
PvNBS41	Phvul.003G129700.1	5019	4125	1374	158.3	6.21	Extracellular	6	TN	6
PvNBS42	Phvul.003G247200.1	3907	2511	836	95.7	6.04	Extracellular	9	NTIR	5
PvNBS43	Phvul.003G247300.1	2847	1989	662	75.3	6.21	Extracellular	6	NLTIR	5
PvNBS44	Phvul.003G247400.1	2831	2043	680	77.1	6.31	Extracellular	9	NTIR	5
PvNBS45	Phvul.003G247500.1	3912	2001	666	75.6	6.17	Extracellular	0	NTIR	5
PvNBS46	Phvul.003G269200.1	3064	2430	809	93.3	8.69	Cytoplasmic	7	TN	3
Chr4
PvNBS47	Phvul.004G005600.1	3354	3354	1117	113.1	5.71	Cytoplasmic	10	NCC	1
PvNBS48	Phvul.004G007900.1	3334	3000	999	114.32	7.15	Extracellular	5	NCC	3
PvNBS49	Phvul.004G008000.1	2631	2424	807	93.27	7.52	Extracellular	10	CNL	4
PvNBS50	Phvul.004G008400.1	1836	1800	599	69.02	7.85	Extracellular	7	CNL	5
PvNBS51	Phvul.004G008900.1	3363	3363	1120	127.8	7.2	Extracellular	9	CN	1
PvNBS52	Phvul.004G009300.1	3321	3210	1069	122.11	7.03	Extracellular	7	CNL	3
PvNBS53	Phvul.004G012900.1	3348	3348	1115	127.6	5.78	Extracellular	8	NCC	3
PvNBS54	Phvul.004G013000.1	3366	3366	1121	128.3	6.62	Extracellular	9	NCC	1
PvNBS55	Phvul.004G013100.1	3510	3510	1169	134.4	6.38	Extracellular	10	NCC	1
PvNBS56	Phvul.004G013200.1	3027	3027	1008	115.7	6.45	Extracellular	7	NCC	1
PvNBS57	Phvul.004G013300.1	3345	3345	1114	127.7	8.18	Extracellular	7	NCC	1
PvNBS58	Phvul.004G015600.1	4659	2874	957	110.2	6.46	Extracellular	8	NCC	3
PvNBS59	Phvul.004G015800.1	13630	6429	2142	245.5	6.15	Extracellular	13	CN	5
PvNBS60	Phvul.004G016000.1	3561	3504	1167	135.1	6.52	Extracellular	4	NCC	2
PvNBS61	Phvul.004G016500.1	3225	2103	700	81.1	6.67	Extracellular	3	NCC	3
PvNBS62	Phvul.004G036300.1	3564	3564	1187	136.2	6.7	Extracellular	9	NCC	1
PvNBS63	Phvul.004G036600.1	3456	3456	1151	132.2	6.18	Extracellular	6	NCC	1
PvNBS64	Phvul.004G036700.1	3405	3330	1109	127.1	6.01	Extracellular	14	NLCC	2
PvNBS65	Phvul.004G036900.1	3401	3240	1079	123.7	6.11	Extracellular	6	NCC	3
PvNBS66	Phvul.004G053000.1	1639	1554	517	60.1	8.33	Extracellular	4	NCC	2
PvNBS67	Phvul.004G058700.1	3833	3186	1061	122.1	6.71	Extracellular	4	TNL	6
PvNBS68	Phvul.004G075900.1	2269	1707	568	65.6	8.6	Extracellular	2	NCC	5
PvNBS69	Phvul.004G135100.1	5061	3423	1140	130.6	6.46	Extracellular	11	TNL	6
Chr5
PvNBS70	Phvul.005G014000.1	3726	3552	1183	135.2	5.69	Extracellular	16	NCC	2
PvNBS71	Phvul.005G014200.1	3165	2826	941	107.9	8.48	Extracellular	2	NLCC	2
PvNBS72	Phvul.005G016500.1	5337	4284	1427	162.2	5.18	Extracellular	17	TNL	6
PvNBS73	Phvul.005G020300.1	2921	2688	895	103.5	7.16	Extracellular	2	NCC	2
PvNBS74	Phvul.005G027200.1	3889	2742	913	104.6	8.86	Extracellular	15	CN	3
PvNBS75	Phvul.005G031200.1	3507	3507	1168	133.7	6.65	Extracellular	9	NLCC	1
PvNBS76	Phvul.005G087100.1	2982	2982	993	113.4	7.79	Extracellular	11	NLCC	1
PvNBS77	Phvul.005G117900.1	5043	3039	1012	115.5	5.83	Extracellular	9	NLCC	5
Chr6
PvNBS78	Phvul.006G010000.1	4182	2940	979	112.2	6.53	Cytoplasmic	12	TNL	4
PvNBS79	Phvul.006G018700.1	3714	3714	1237	141.4	6.3	Extracellular	15	NLCC	1
PvNBS80	Phvul.006G038000.1	3165	2688	895	102.1	6.19	Extracellular	22	CN	5
PvNBS81	Phvul.006G041400.1	4976	3069	1022	116.9	5.8	Extracellular	6	CNL	2
PvNBS82	Phvul.006G051500.1	2850	2772	923	106	6.22	Extracellular	5	CNL	2
PvNBS83	Phvul.006G052300.1	2709	2709	902	104.2	7.59	Extracellular	6	CNL	1
PvNBS84	Phvul.006G052400.1	2640	2640	879	101.6	8.35	Extracellular	5	CNL	1
PvNBS85	Phvul.006G056500.1	2113	2052	683	78.9	8.57	Extracellular	2	NLCC	2
PvNBS86	Phvul.006G066800.1	3623	3363	1120	128.1	5.73	Extracellular	9	NCC	6
Chr7
PvNBS87	Phvul.007G086300.1	3738	3738	1245	141.6	6.68	Extracellular	9	NLCC	1
PvNBS88	Phvul.007G112200.1	2756	2469	822	94.2	7.7	Extracellular	8	NLCC	5
PvNBS89	Phvul.007G160900.1	7515	3843	1280	146.3	7.01	Extracellular	10	TNL	5
PvNBS90	Phvul.007G254200.1	2559	2559	852	97.3	6.17	Extracellular	8	NLCC	1
PvNBS91	Phvul.007G254300.1	2550	2550	849	96.7	6.43	Extracellular	10	NCC	1
PvNBS92	Phvul.007G254400.1	2253	2253	750	86.3	5.19	Extracellular	7	NLCC	1
PvNBS93	Phvul.007G254500.1	7925	2385	794	90.7	7.77	Extracellular	15	NCC	4
PvNBS94	Phvul.007G254700.1	2553	2553	850	96.8	6.96	Extracellular	16	NLCC	1
PvNBS95	Phvul.007G254900.1	2532	2532	843	95.6	6.09	Extracellular	17	NLCC	1
Chr8
PvNBS96	Phvul.008G014700.1	2649	2649	882	101	9.17	Extracellular	8	CNL	1
PvNBS97	Phvul.008G020900.1	1376	1341	446	51.9	8.92	Extracellular	1	CN	2
PvNBS98	Phvul.008G031200.1	3663	2784	927	106.7	8.75	Extracellular	6	NLCC	2
PvNBS99	Phvul.008G061300.1	2691	2691	896	102.5	5.81	Plasma membrane	12	NLCC	1
PvNBS100	Phvul.008G284600.1	7632	3849	1282	147.6	5.81	Extracellular	16	CN	7
PvNBS101	Phvul.008G285300.1	6114	4833	1610	184.9	5.6	Extracellular	22	CN	8
Chr9
PvNBS102	Phvul.009G233700.1	3549	2754	917	105.4	7.71	Extracellular	9	NLCC	2
Chr10
PvNBS103	Phvul.010G004700.1	9082	3618	1205	137.7	6.01	Extracellular	8	NLCC	2
PvNBS104	Phvul.010G004900.1	3522	3522	1173	134.1	6.11	Extracellular	17	CN	1
PvNBS105	Phvul.010G023200.1	10224	4185	1394	160	7.12	Extracellular	14	CN	4
PvNBS106	Phvul.010G025100.1	4930	3864	1287	147	5.18	Extracellular	12	CN	6
PvNBS107	Phvul.010G025200.1	4603	2937	978	110.9	7.22	Extracellular	16	TN	6
PvNBS108	Phvul.010G028000.1	3908	3045	1014	115.4	6.08	Cytoplasmic	10	TNL	6
PvNBS109	Phvul.010G054200.1	4576	3180	1059	122.4	6.14	Extracellular	9	TNL	7
PvNBS110	Phvul.010G054400.1	1157	978	325	37.2	5.72	Endoplasmic reticulum	10	TN	2
PvNBS111	Phvul.010G055100.1	3702	2775	924	107	8.38	Extracellular	8	TNL	10
PvNBS112	Phvul.010G055200.1	5733	3294	1097	126.7	7.46	Extracellular	12	TNL	6
PvNBS113	Phvul.010G063000.1	3735	3735	1244	141.8	5.97	Extracellular	7	NLCC	1
PvNBS114	Phvul.010G063100.1	3648	3648	1215	138.2	8.38	Extracellular	4	NLCC	1
PvNBS115	Phvul.010G063700.1	5419	3609	1202	136.59	6.72	Extracellular	8	NLCC	4
PvNBS116	Phvul.010G064700.1	3056	2337	778	88.7	8.71	Extracellular	8	NLCC	7
PvNBS117	Phvul.010G091100.1	15770	9480	3159	360.5	6.24	Extracellular	37	CNL	10
PvNBS118	Phvul.010G091900.1	4179	3363	1120	128.1	8.58	Extracellular	12	CNL	3
PvNBS119	Phvul.010G132200.1	3279	2877	958	109.6	8.14	Extracellular	14	TNL	4
PvNBS120	Phvul.010G136800.1	9227	4539	1512	172.4	7.34	Extracellular	27	TNL	8
Chr11
PvNBS121	Phvul.011G014200.1	2748	2748	915	105.88	7.66	Extracellular	2	NCC	1
PvNBS122	Phvul.011G014300.1	2844	2844	947	109.4	6.63	Extracellular	2	CN	1
PvNBS123	Phvul.011G014400.1	2012	1851	616	71.1	8.55	Extracellular	3	CN	2
PvNBS124	Phvul.011G014500.1	2880	2631	876	100.9	6.05	Extracellular	2	CN	2
PvNBS125	Phvul.011G030000.1	4424	3399	1132	130.1	6.76	Cytoplasmic	5	NLTIR	5
PvNBS126	Phvul.011G074800.1	4079	2925	974	111.1	5.69	Extracellular	10	CNL	4
PvNBS127	Phvul.011G140300.1	8867	3195	1064	122.7	6.4	Extracellular	9	TNL	6
PvNBS128	Phvul.011G140400.1	3577	3213	1070	123.2	6.39	Extracellular	5	TNL	5
PvNBS129	Phvul.011G151300.1	3569	3405	1134	129.98	7.01	Extracellular	6	CNL	4
PvNBS130	Phvul.011G154000.1	2790	2790	929	106.2	6.61	Extracellular	9	NCC	1
PvNBS131	Phvul.011G181400.1	4451	3171	1056	119.9	5.87	Cytoplasmic	11	TNL	6
PvNBS132	Phvul.011G181500.1	3639	3639	1212	138.4	6.08	Extracellular	17	NCC	1
PvNBS133	Phvul.011G181600.1	3923	3120	1039	118.7	6.21	Extracellular	15	NCC	6
PvNBS134	Phvul.011G181700.1	3456	3456	1151	131.6	6.75	Extracellular	6	NLCC	1
PvNBS135	Phvul.011G191400.1	3591	3591	1196	136.8	6.82	Extracellular	13	NLCC	1
PvNBS136	Phvul.011G191800.1	3655	3555	1184	134.9	5.97	Extracellular	8	NLCC	1
PvNBS137	Phvul.011G192100.1	3831	3621	1206	137.3	6.56	Extracellular	16	CNL	1
PvNBS138	Phvul.011G192400.1	3588	3387	1128	129.1	6.35	Extracellular	10	NCC	2
PvNBS139	Phvul.011G192500.1	2761	2727	908	104.2	7	Extracellular	6	NCC	2
PvNBS140	Phvul.011G192600.1	3560	3447	1148	131.3	6.04	Extracellular	10	CNL	3
PvNBS141	Phvul.011G192900.1	3183	3183	1060	121.4	7.09	Extracellular	10	CNL	1
PvNBS142	Phvul.011G193000.1	3525	3384	1127	129.1	6.29	Extracellular	10	CN	3
PvNBS143	Phvul.011G193500.1	3570	3570	1189	135.9	6.34	Extracellular	14	CNL	1
PvNBS144	Phvul.011G193600.1	3534	3396	1131	130	6.987	Extracellular	9	CNL	2
PvNBS145	Phvul.011G193800.1	2991	2991	996	114.1	7.3	Extracellular	10	CNL	1
PvNBS146	Phvul.011G194000.1	3467	3189	1062	121.5	8.02	Extracellular	10	NLCC	4
PvNBS147	Phvul.011G194800.1	3582	3525	1174	133.7	5.2	Extracellular	10	NLCC	2
PvNBS148	Phvul.011G194900.1	3529	3462	1153	132	6.22	Extracellular	12	NLCC	3
PvNBS149	Phvul.011G195000.1	3627	3627	1208	138.4	5.59	Extracellular	9	CNL	1
PvNBS150	Phvul.011G195200.1	3558	3558	1185	135.3	6.14	Extracellular	14	NLCC	1
PvNBS151	Phvul.011G195300.1	3231	3042	1013	115.5	5.68	Extracellular	12	NLCC	2
PvNBS152	Phvul.011G195400.1	3558	3558	1185	135.3	6.78	Extracellular	13	NLCC	1
PvNBS153	Phvul.011G195500.1	3614	3483	1160	132.3	6.6	Extracellular	12	NCC	3
PvNBS154	Phvul.011G195600.1	2549	2334	777	88.8	6.76	Extracellular	14	NLCC	2
PvNBS155	Phvul.011G195700.1	4701	3636	1211	137.7	6.27	Extracellular	10	NLCC	3
PvNBS156	Phvul.011G196000.1	3507	3507	1168	133.3	5.73	Extracellular	10	CNL	1
PvNBS157	Phvul.011G196100.1	3574	3537	1178	134.9	5.72	Extracellular	14	NLCC	2
PvNBS158	Phvul.011G197400.1	2763	2763	920	105.8	7.53	Extracellular	10	NLCC	1
PvNBS159	Phvul.011G197600.1	3552	3429	1142	131	6.37	Extracellular	15	NLCC	2
PvNBS160	Phvul.011G197800.1	3972	3777	1258	144.7	6.51	Extracellular	17	NCC	2
PvNBS161	Phvul.011G197900.1	3498	3498	1165	133.6	6.48	Extracellular	12	NLCC	1
PvNBS162	Phvul.011G198000.1	3570	3570	1189	136.4	5.91	Extracellular	10	NLCC	1
PvNBS163	Phvul.011G198300.1	5114	3933	1310	149.1	6.38	Extracellular	12	CNL	3
PvNBS164	Phvul.011G198400.1	3564	3564	1187	135.21	6.55	Extracellular	14	NLCC	1
PvNBS165	Phvul.011G200300.1	3687	3540	1179	134.8	5.52	Extracellular	15	NLCC	2
PvNBS166	Phvul.011G200800.1	3534	3534	1177	134.7	6.46	Extracellular	12	NLCC	1
PvNBS167	Phvul.011G200900.1	3804	3186	1061	120.6	5.65	Extracellular	10	NCC	3
PvNBS168	Phvul.011G201000.1	3390	3192	1063	120.3	5.56	Extracellular	8	CNL	2
PvNBS169	Phvul.011G201100.1	3881	3351	1116	128.031	5.79	Extracellular	9	NLCC	5
PvNBS170	Phvul.011G202100.1	4107	3219	1072	122.8	5.77	Extracellular	11	NLCC	4
PvNBS171	Phvul.011G202300.1	3663	3663	1220	140.2	6.32	Extracellular	11	NLCC	1
PvNBS172	Phvul.011G202400.1	5582	2901	966	110.4	6.6	Extracellular	14	CN	7
PvNBS173	Phvul.011G202600.1	4502	3273	1090	124.9	5.58	Extracellular	17	NLCC	6
PvNBS174	Phvul.011G202900.1	4482	4260	1419	161.9	6.31	Extracellular	13	NLCC	3
PvNBS175	Phvul.011G203100.1	3000	3000	999	114.3	7.49	Extracellular	14	NLCC	1
scaffold_22
PvNBS176	Phvul.L001800.1	3399	3261	1086	124.6	6.93	Extracellular	6	NCC	2
scaffold_36
PvNBS177	Phvul.L003300.1	3921	3282	1093	124.6	5.81	Extracellular	11	NCC	6
scaffold_93
PvNBS178	Phvul.L006800.1	3360	3360	1119	128.1	6.82	Extracellular	11	NCC	1

## Sheet: Sheet2
5
5
7
1
4
1
1
1
3
1
1
1
1
2
5
1
1
2
2
2
2
6
3
1
1
2
1
2
1
4
2
8
8
12
9
10
5
5
5
5
1
3
4
5
1
3
3
1
1
1
1
3
5
2
3
1
1
2
3
2
5
2
2
2
3
1
1
5
1
5
2
2
1
1
2
6
1
5
1
1
1
4
1
1
1
2
2
1
7
8
2
2
1
4
6
1
1
4
7
10
3
1
1
2
2
4
4
1
1
6
1
1
1
1
2
2
3
1
3
1
2
1
4
2
3
1
1
2
1
3
2
3
1
2
1
2
2
1
1
3
1
2
1
3
2
5
4
1
7
6
3
1
2
6
1
