# Supplementary material for: Genome-Wide Association Study Identifies NBS-LRR-Encoding Genes Related with Anthracnose and Common Bacterial Blight in the Common Bean
Source: Front Plant Sci. 2017 Aug 9;8:1398. doi: 10.3389/fpls.2017.01398 (PMC5552710; doi:10.3389/fpls.2017.01398)
Supplement: Table S6 — List of the 110 R genes without the NBS domain in the common bean. [file Table6.XLS]

## Sheet: Sheet1
Table S6 List of the 95 R genes without the NBS domain in common bean
Phvul.001G034600
Phvul.001G038400
Phvul.001G165100
Phvul.001G165300
Phvul.002G002300
Phvul.002G013500
Phvul.002G074500
Phvul.002G074700
Phvul.002G079700
Phvul.002G123200
Phvul.002G127800
Phvul.002G130000
Phvul.002G145600
Phvul.002G145700
Phvul.002G196200
Phvul.002G299300
Phvul.002G299400
Phvul.003G002800
Phvul.003G070900
Phvul.003G071800
Phvul.003G072400
Phvul.003G088500
Phvul.003G154000
Phvul.003G225900
Phvul.003G231400
Phvul.003G237300
Phvul.003G258800
Phvul.003G260300
Phvul.004G009100
Phvul.004G015900
Phvul.004G066200
Phvul.004G076100
Phvul.004G099900
Phvul.004G115700
Phvul.004G136800
Phvul.005G007100
Phvul.005G093400
Phvul.005G184700
Phvul.006G029000
Phvul.006G038700
Phvul.006G039000
Phvul.006G041200
Phvul.006G135900
Phvul.007G012600
Phvul.007G116300
Phvul.007G153400
Phvul.008G013300
Phvul.008G060200
Phvul.008G066600
Phvul.008G066700
Phvul.008G066800
Phvul.008G066900
Phvul.008G067000
Phvul.008G067100
Phvul.008G067200
Phvul.008G069600
Phvul.008G071000
Phvul.008G071300
Phvul.008G082500
Phvul.008G086100
Phvul.008G086400
Phvul.008G212900
Phvul.008G213200
Phvul.008G244700
Phvul.008G267700
Phvul.008G281500
Phvul.009G014500
Phvul.009G046600
Phvul.009G052700
Phvul.009G070500
Phvul.009G244600
Phvul.009G262100
Phvul.010G004800
Phvul.010G023400
Phvul.010G025300
Phvul.010G028600
Phvul.010G054300
Phvul.010G054500
Phvul.010G054800
Phvul.010G070400
Phvul.010G088700
Phvul.010G091800
Phvul.010G092000
Phvul.010G131500
Phvul.010G131600
Phvul.010G131800
Phvul.010G132000
Phvul.010G139700
Phvul.011G042000
Phvul.011G191700
Phvul.011G195900
Phvul.L009300
Phvul.L009600
Phvul.L010500
Phvul.L010900
