# Supplementary material for: Genome-Wide Association Study Identifies NBS-LRR-Encoding Genes Related with Anthracnose and Common Bacterial Blight in the Common Bean
Source: Front Plant Sci. 2017 Aug 9;8:1398. doi: 10.3389/fpls.2017.01398 (PMC5552710; doi:10.3389/fpls.2017.01398)
Supplement: Table S7 — Positions of the anchored NBS-LRR genes and cluster assignments. [file Table7.XLS]

## Sheet: Sheet1
Table S7. Position of anchored NBS-LRR genes and cluster assignments
	Chromosome location	Direction of transcription	Type	Cluster
Chr1
Phvul.001G018800	1618143-1614736	-	NTIR	1
Phvul.001G018900	1624000-1620172	-	NLTIR	1
Phvul.001G062600	7720477-7724690	+	NCC
Phvul.001G093900	19981637-19977753	-	TNL
Phvul.001G128200	36182090-36174911	-	TNL
Phvul.001G132300	37402123-37404759	+	CNL	2
Phvul.001G132700	37479691-37486711	+	CNL	2
Phvul.001G132800	37516918-37514744	-	NLCC	2
Phvul.001G133000	37534317-37536950	+	NLCC	2
Phvul.001G133400	37693789-37691162	-	CNL	2
Phvul.001G133600	37728725-37726212	-	CN	2
Phvul.001G134000	37814457-37817051	+	NLCC	2
Phvul.001G134100	37823523-37826066	+	NLCC	2
Phvul.001G134300	37849933-37847351	-	NLCC	2
Phvul.001G134400	37891101-37888525	-	CNL	2
Phvul.001G134500	37920413-37917813	-	CNL	2
Chr2
Phvul.002G021700	2365878-2361184	-	NLTIR
Phvul.002G075000	10941339-10944287	+	NLCC	3
Phvul.002G075300	10985080-10982063	-	NLCC	3
Phvul.002G098200	18985408-18980919	-	TNL
Phvul.002G129500	25945725-25942546	-	NCC	4
Phvul.002G129700	25979870-25976481	-	NLCC	4
Phvul.002G129900	26007097-26003656	-	CNL	4
Phvul.002G130300	26048537-26045817	-	NCC	4
Phvul.002G130600	26128780-26121645	-	NCC	4
Phvul.002G130700	26152035-26148601	-	NCC	4
Phvul.002G131000	26195900-26192610	-	NCC	4
Phvul.002G131100	26204978-26201745	-	NCC	4
Phvul.002G131200	26236898-26233321	-	NCC	4
Phvul.002G133400	26437667-26440492	+	NLCC	4
Phvul.002G133600	26447889-26451554	+	NLCC	4
Phvul.002G135100	26677233-26680538	+	NLCC	5
Phvul.002G135600	26749627-26745451	-	CNL	5
Phvul.002G166400	30830902-30828082	-	CNL
Chr3
Phvul.003G002500	232949-223648	-	CNL	6
Phvul.003G002600	255712-245309	-	CNL	6
Phvul.003G002700	269304-258941	-	CN	6
Phvul.003G002800	283530-274417	-	NLCC	6
Phvul.003G003000	300361-289915	-	CNL	6
Phvul.003G072500	11000821-10994765	-	TNL
Phvul.003G129700	31823313-31828331	+	TN
Phvul.003G247200	47270432-47266526	-	NTIR	7
Phvul.003G247300	47278964-47276118	-	NLTIR	7
Phvul.003G247400	47289985-47287155	-	NTIR	7
Phvul.003G247500	47300076-47296165	-	NTIR	7
Phvul.003G269200	49535096-49532033	-	TN
Chr4
Phvul.004G005600	425151-428504	+	NCC
Phvul.004G007900	676700-673367	-	NCC	8
Phvul.004G008000	680825-678195	-	CNL	8
Phvul.004G008400	752692-750857	-	CNL	8
Phvul.004G008900	842360-838998	-	CN	8
Phvul.004G009300	877733-874413	-	CNL	8
Phvul.004G012900	1321927-1325274	+	NCC	9
Phvul.004G013000	1338535-1341900	+	NCC	9
Phvul.004G013100	1349425-1352934	+	NCC	9
Phvul.004G013200	1371893-1374919	+	NCC	9
Phvul.004G013300	1379493-1382837	+	NCC	9
Phvul.004G015600	1579473-1574815	-	NCC	9
Phvul.004G015800	1622763-1609134	-	CN	9
Phvul.004G016000	1629684-1626124	-	NCC	9
Phvul.004G016500	1684683-1687907	+	NCC
Phvul.004G036300	4020210-4023773	+	NCC	10
Phvul.004G036600	4045129-4048584	+	NCC	10
Phvul.004G036700	4052592-4055996	+	NLCC	10
Phvul.004G036900	4066178-4069578	+	NCC	10
Phvul.004G053000	6782971-6781333	-	NCC
Phvul.004G058700	7824631-7828463	+	TNL
Phvul.004G075900	12560925-12558657	-	NCC
Phvul.004G135100	41368421-41363361	-	TNL
Chr5
Phvul.005G014000	1230809-1227084	-	NCC	11
Phvul.005G014200	1292335-1289171	-	NLCC	11
Phvul.005G016500	1473009-1467673	-	TNL	11
Phvul.005G020300	1746532-1749452	+	NCC
Phvul.005G027200	2508437-2512325	+	CN
Phvul.005G031200	2903567-2907073	+	NLCC
Phvul.005G087100	23362638-23365619	+	NLCC
Phvul.005G117900	33914310-33909268	-	NLCC
Chr6
Phvul.006G010000	5017346-5021527	+	TNL
Phvul.006G018700	9226480-9230193	-	NLCC
Phvul.006G038000	14802602-14805766	+	CN
Phvul.006G041400	15242640-15247615	+	CNL
Phvul.006G051500	16620560-16623409	+	CNL	12
Phvul.006G052300	16685852-16683144	-	CNL	12
Phvul.006G052400	16695765-16693126	-	CNL	12
Phvul.006G056500	17300130-17298018	-	NLCC
Phvul.006G066800	18546221-18542599	-	NCC
Chr7
Phvul.007G086300	8568187-8564450	-	NLCC
Phvul.007G112200	14541779-14539024	-	NLCC
Phvul.007G160900	38896153-38888639	-	TNL
Phvul.007G254200	49263116-49260558	-	NLCC	13
Phvul.007G254300	49268826-49266277	-	NCC	13
Phvul.007G254400	49279098-49276846	-	NLCC	13
Phvul.007G254500	49289679-49281755	-	NCC	13
Phvul.007G254700	49293456-49296008	+	NLCC	13
Phvul.007G254900	49307925-49310456	+	NLCC	13
Chr8
Phvul.008G014700	1283200-1285848	+	CNL
Phvul.008G020900	1813829-1812454	-	CN
Phvul.008G031200	2563092-2559430	-	NLCC
Phvul.008G061300	5576122-5573432	-	NLCC
Phvul.008G284600	59000700-59008331	+	CN	14
Phvul.008G285300	59051420-59045307	-	CN	14
Chr9
Phvul.009G233700	34454055-34457603	+	NLCC
Chr10
Phvul.010G004700	825870-834951	+	NLCC	15
Phvul.010G004900	837041-840562	+	CN	15
Phvul.010G023200	3434181-3444404	+	CN
Phvul.010G025100	3733013-3728084	-	CN	16
Phvul.010G025200	3750133-3754735	+	TN	16
Phvul.010G028000	4094584-4090677	-	TNL
Phvul.010G054200	8568461-8573036	+	TNL	17
Phvul.010G054400	8600508-8601664	+	TN	17
Phvul.010G055100	8692617-8696318	+	TNL	17
Phvul.010G055200	8782595-8788327	+	TNL	17
Phvul.010G063000	11382011-11385745	+	NLCC	18
Phvul.010G063100	11405429-11409076	+	NLCC	18
Phvul.010G063700	11775445-11770027	-	NLCC
Phvul.010G064700	12201812-12198757	-	NLCC
Phvul.010G091100	33625731-33641500	+	CNL
Phvul.010G091900	33917828-33922006	+	CNL
Phvul.010G132200	40254540-40257818	+	TNL
Phvul.010G136800	40920200-40929426	+	TNL
Chr11
Phvul.011G014200	1114539-1111792	-	NCC	19
Phvul.011G014300	1137564-1134721	-	CN	19
Phvul.011G014400	1149935-1147924	-	CN	19
Phvul.011G014500	1156724-1153845	-	CN	19
Phvul.011G030000	2539794-2544217	+	NLTIR
Phvul.011G074800	6816733-6812655	-	CNL
Phvul.011G140300	33485971-33494837	+	TNL	20
Phvul.011G140400	33577707-33581283	+	TNL	20
Phvul.011G151300	39723136-39726704	+	CNL
Phvul.011G154000	40748022-40750811	+	NCC
Phvul.011G181400	45753810-45758260	+	TNL	21
Phvul.011G181500	45766847-45763209	-	NCC	21
Phvul.011G181600	45772034-45768112	-	NCC	21
Phvul.011G181700	45777265-45773810	-	NLCC	21
Phvul.011G191400	46799115-46802705	+	NLCC	21
Phvul.011G191800	46856988-46860642	+	NLCC	21
Phvul.011G192100	46879480-46883310	+	CNL	21
Phvul.011G192400	46891966-46895553	+	NCC	21
Phvul.011G192500	46899491-46902251	+	NCC	21
Phvul.011G192600	46916084-46919643	+	CNL	21
Phvul.011G192900	46949221-46952403	+	CNL	21
Phvul.011G193000	46957460-46960984	+	CN	21
Phvul.011G193500	46987143-46990712	+	CNL	21
Phvul.011G193600	47009840-47013373	+	CNL	21
Phvul.011G193800	47025855-47028845	+	CNL	21
Phvul.011G194000	47041343-47044809	+	NLCC	21
Phvul.011G194800	47094031-47097612	+	NLCC	21
Phvul.011G194900	47105588-47109116	+	NLCC	21
Phvul.011G195000	47119399-47123025	+	CNL	21
Phvul.011G195200	47131263-47134820	+	NLCC	21
Phvul.011G195300	47139210-47142440	+	NLCC	21
Phvul.011G195400	47151913-47155470	+	NLCC	21
Phvul.011G195500	47163848-47160235	-	NCC	21
Phvul.011G195600	47182059-47179511	-	NLCC	21
Phvul.011G195700	47215363-47210663	-	NLCC	21
Phvul.011G196000	47251914-47248408	-	CNL	21
Phvul.011G196100	47266079-47269652	+	NLCC	21
Phvul.011G197400	47439546-47442308	+	NLCC	21
Phvul.011G197600	47455404-47458955	+	NLCC	21
Phvul.011G197800	47479350-47483321	+	NCC	21
Phvul.011G197900	47486577-47490074	+	NLCC	21
Phvul.011G198000	47499859-47503428	+	NLCC	21
Phvul.011G198300	47531285-47536398	+	CNL	21
Phvul.011G198400	47558975-47555412	-	NLCC	21
Phvul.011G200300	47809484-47805798	-	NLCC	22
Phvul.011G200800	47843776-47840243	-	NLCC	22
Phvul.011G200900	47911290-47907487	-	NCC	22
Phvul.011G201000	47920338-47916949	-	CNL	22
Phvul.011G201100	47926112-47922232	-	NLCC	22
Phvul.011G202100	48020821-48024927	+	NLCC	22
Phvul.011G202300	48056178-48059840	+	NLCC	22
Phvul.011G202400	48061572-48067153	+	CN	22
Phvul.011G202600	48101703-48106204	+	NLCC	22
Phvul.011G202900	48110125-48114606	+	NLCC	22
Phvul.011G203100	48152945-48155944	+	NLCC	22
scaffold_22
Phvul.L001800	14618-11220	-	NCC
scaffold_36
Phvul.L003300	145924-142004	-	NCC
scaffold_93
Phvul.L006800	3259-6618	+	NCC
