# Supplementary material for: Genome-Wide Association Study Identifies NBS-LRR-Encoding Genes Related with Anthracnose and Common Bacterial Blight in the Common Bean
Source: Front Plant Sci. 2017 Aug 9;8:1398. doi: 10.3389/fpls.2017.01398 (PMC5552710; doi:10.3389/fpls.2017.01398)
Supplement: Table S9 — Expression data of NBS genes in the common bean (the source of the data was the phytozome). [file Table9.XLS]

## Sheet: Sheet1
Table S9 Expression data of NBS genes in common bean (The source of the data from phytozome)
	Flower Buds	Flowers	Green Mature Pods	Leaves	Nodules	Root	Stem	Young Pods	Young Trifoliates
Phvul.001G018800.1	9.14022	21.6532	31.5718	20.7792	10.4702	17.1676	28.8168	18.5512	14.5525
Phvul.001G018900.1	1.80178	3.84574	12.5606	21.1288	2.7614	4.63252	10.9606	6.57124	8.61432
Phvul.001G062600.1	0	0	0.045788	0	0.013743	0	0	0	0
Phvul.001G093900.1	0.86329	0.458142	2.37998	1.49744	1.01006	0.431569	1.40834	0.811742	1.27436
Phvul.001G128200.1	0.996683	0.645971	3.02402	3.36786	0.572277	0.430371	2.26425	1.2069	3.43826
Phvul.001G132300.1	0.468783	0.275315	0.728745	0.131125	0.132945	0.215242	0.0514209	0.22928	0.161967
Phvul.001G132700.1	0.353772	0.134309	0.259772	0.265953	0.0663066	0.148686	0.23352	0.135775	0.38618
Phvul.001G132800.1	0.084624	0.288856	0.361151	0.475384	0.406711	0.234074	0.196598	0.131418	0.217297
Phvul.001G133000.1	0.349601	0.633329	2.46923	1.07108	0.283445	0.328025	0.928594	0.551064	0.402379
Phvul.001G133400.1	0.000225723	0.0154002	0	0.0296491	1.52327	4.70582	0.192779	0	7.38754e-05
Phvul.001G133600.1	0.0654122	0.0484726	0.017505	1.31052	1.43549	2.94496	0.63304	0.061547	0.597878
Phvul.001G134000.1	0.95231	0.672898	2.50301	1.31569	1.34491	2.37057	1.13404	0.62533	0.664338
Phvul.001G134100.1	0.109268	0.481264	1.13283	0.754831	0.338272	0.13809	0.869333	0.213045	0.6282
Phvul.001G134300.1	0	0.0751935	0	0.335471	2.57294	5.83167	0.214088	0	0.44368
Phvul.001G134400.1	1.15592	0.854357	1.1292	4.76248	2.92683	5.27112	2.39016	0.888298	2.96919
Phvul.001G134500.1	0.416965	0.461121	1.09335	2.60087	1.40486	2.59321	1.20598	0.749134	1.59775
Phvul.002G021700.1	3.47691	10.249	9.44966	3.21945	8.04255	8.75481	4.11466	5.75072	4.05593
Phvul.002G075000.1	0.0898778	0.0751434	0.288938	0.320568	0.801969	1.46017	0.824144	0.290778	0.734726
Phvul.002G075300.1	0.414086	0.273543	1.67498	1.1788	1.48994	1.18043	1.16842	0.833651	1.2129
Phvul.002G098200.1	0.389174	0.418182	1.95647	0.0765117	0.493237	0.284011	0.283552	0.39092	0.197794
Phvul.002G129500.1	0.0207907	0.0303557	0.0109477	0.0869145	0.00805908	0.141653	0.107935	0.0383458	0.117603
Phvul.002G129700.1	0.551534	0.458716	1.6502	1.68379	0.0775319	0.0453442	0.364894	1.02464	0.641616
Phvul.002G129900.1	0.725014	0.992251	5.645	1.00227	0.42501	0.811003	5.12718	3.09357	1.10729
Phvul.002G130300.1	0.025104	0.0342988	2.53047e-05	0.0785624	1.65203e-05	0.127626	0.121361	0.0214974	0.0292699
Phvul.002G130600.1	0.0848876	0	0.00546661	0.0517683	1.94291e-05	0.037405	0.0888793	0.0191678	2.16605e-05
Phvul.002G130700.1	0.913957	0.700596	1.46132	2.09272	0.00800484	0.012928	0.373894	0.529651	3.39865
Phvul.002G131000.1	0.295894	0.383266	3.18749	0.325695	0.366964	0.538449	0.649128	0.871542	0.29408
Phvul.002G131100.1	0.255948	0.113849	1.1849	0.838154	1.95577	3.24149	0.865409	0.462262	0.562369
Phvul.002G131200.1	0.554991	0.398508	2.48495	1.01315	2.32719	2.49736	1.32907	1.67889	1.84779
Phvul.002G133400.1	0.40659	1.58075	27.1837	0.288009	1.65043	1.51528	0.227994	0.58948	0.358567
Phvul.002G133600.1	0.555989	7.48061	3.42268	2.58482	3.3732	3.27978	1.45903	1.74869	2.27805
Phvul.002G135100.1	0.0344812	0	0.0190014	0.000193128	0.987413	0.947029	0	0	1.57755e-05
Phvul.002G135600.1	0.555989	7.48061	3.42268	2.58482	3.3732	3.27978	1.45903	1.74869	2.27805
Phvul.002G166400.1	0.0344812	0	0.0190014	0.000193128	0.987413	0.947029	0	0	1.57755e-05
Phvul.003G002500.1	0.864274	0.548088	2.40055	1.06745	2.42984	2.35908	1.90104	1.60855	1.49194
Phvul.003G002600.1	0.252884	0.159798	0.550816	0.168446	1.68461	1.9721	0.478128	0.568851	0.555019
Phvul.003G002700.1	0.0463324	0.0786894	0.243576	0.0510431	1.94102	7.25254	0.0670682	0.103967	0.0665524
Phvul.003G002800.1	0.19392	0.0756275	0.292786	0.443035	6.24469	3.05587	1.23563	0.091807	0.594993
Phvul.003G003000.1	0.103419	0	0.10568	1.00204	0.245823	0.397498	0.242147	0.0457933	0.473865
Phvul.003G072500.1	0.149873	0.426462	3.91255	8.84507	0	0	1.04779	0.417845	0.277158
Phvul.003G129700.1	0.127139	0.274313	1.87253	1.32657	1.05637	1.39276	3.89031	0.878007	1.75894
Phvul.003G247200.1	2.81052	7.12459	9.8296	9.06739	22.5075	10.4215	4.24589	5.66172	13.3584
Phvul.003G247300.1	0	0.189504	0.0907897	1.07405	0.250862	0	0.631587	0.0790193	0.0553505
Phvul.003G247400.1	0.0388124	1.98611	0.885079	0.163542	1.93026	0.177883	0.512665	0.833075	0
Phvul.003G247500.1	0.206206	0.181623	0.0217415	0	0.0305927	0.0521405	0	0.0757752	0.0515688
Phvul.003G269200.1	0.32554	1.24862	0.260644	0.27775	0	0.0186079	0.39307	0.19444	0.0190965
Phvul.004G005600.1	2.74147	3.83794	8.95146	3.88649	1.81976	0.992472	2.59145	3.69817	3.27148
Phvul.004G007900.1	1.44143	1.28663	3.48661	3.65526	1.88031	1.80714	2.65535	1.96557	2.64552
Phvul.004G008000.1	0.439713	0.193326	0.549311	1.05752	0.191723	0.347665	0.429411	0.281124	1.08755
Phvul.004G008400.1	0.307201	0.356269	0.878968	1.51027	1.43008	1.15113	1.0132	0.27332	0.760792
Phvul.004G008900.1	0.321327	0.424619	3.06798	1.18455	0.465281	0.781605	2.572	0.805347	1.47927
Phvul.004G009300.1	2.69232	2.22821	5.48167	9.1194	2.34615	2.82653	4.40223	4.02483	6.81552
Phvul.004G012900.1	0.137718	0.278738	1.9852	0.481612	3.84489	1.86542	0.980859	0.560003	0.464877
Phvul.004G013000.1	0.119905	0.191847	0.539571	0.0630483	3.11965	4.93893	0.3493	0.349111	0.223725
Phvul.004G013100.1	1.55043	1.97501	7.32881	3.97719	0.221978	0.232069	3.11734	2.74441	3.71929
Phvul.004G013200.1	8.65401e-05	0.0542596	0.236062	0.00439613	0.239861	0.57346	0.0799383	0.0641329	0.103301
Phvul.004G013300.1	0.245132	0.554133	0.921237	0.576091	0.217542	0.0349124	0.0734644	0.261792	0.437835
Phvul.004G015600.1	0	0.0258921	0.0610433	0.000289402	0.558453	2.04289	0.102418	0.0242004	0.0497697
Phvul.004G015800.1	0.304762	0.310856	1.03783	0.788314	1.21857	1.38347	0.981267	0.45284	0.649147
Phvul.004G016000.1	1.10861	0.498614	3.96453	1.17497	1.32834	0.704109	3.94206	1.19791	0.683999
Phvul.004G016500.1	0.909299	1.38217	3.87547	0.366811	0.173325	0.144411	0.228012	1.46216	0.764495
Phvul.004G036300.1	0.0208875	0.0892896	0.0754141	0.0167113	1.21246	1.44928	0.0358395	0	0.0131477
Phvul.004G036600.1	0.167536	0.244416	0.597797	0.33563	2.04418	3.04797	0.364134	0.24659	0.522912
Phvul.004G036700.1	0.473327	0.485474	0.785315	0.845728	0.0672906	0.0322003	0.17328	0.446172	0.711036
Phvul.004G036900.1	0.021138	0.0101721	0	0	0.269987	0.390731	0.0184636	0	0
Phvul.004G053000.1	0	0	0	0	0	0	0	0	0
Phvul.004G058700.1	0.124123	0.472965	0.776917	6.45172	0.223457	0.696219	0.702496	0.277351	0.433466
Phvul.004G075900.1	0.0341346	0.0639735	0.0800224	0.113188	0	0	0.0603526	0.0157389	0.0649758
Phvul.004G135100.1	1.96792	1.53468	5.73724	3.96618	3.54849	3.39384	3.19163	1.56485	3.00448
Phvul.005G014000.1	0	0.0315157	0.232968	1.21459	0	0.027694	0.150998	0.0402199	1.09224
Phvul.005G014200.1	1.25849	0.694026	0.61196	3.13833	0.552579	0.908801	0.998514	1.25104	6.90174
Phvul.005G016500.1	0.139477	0.32157	0.390599	0.960934	0.48817	2.04435	1.31293	0.294814	1.03838
Phvul.005G020300.1	0.0904637	0.0278424	0.0155256	0.492556	0.0112944	0.326065	0.156715	0.0273281	0.205345
Phvul.005G027200.1	0.543034	1.01176	2.46257	3.2947	2.25291	2.14006	2.26829	0.776183	2.217
Phvul.005G031200.1	0.328576	0.532658	1.76827	2.06243	0.632871	0.563754	0.768124	0.773947	1.37155
Phvul.005G087100.1	0.833069	0.398955	1.53439	0.390697	7.09051	0.967899	1.45755	0.678826	0.823166
Phvul.005G117900.1	0.0244058	0.0114244	0.0126402	0	0.134191	0.444529	0.0210867	0	0.13641
Phvul.006G010000.1	0.111667	0.135634	4.3217	0.372869	0.0863956	0.126228	0.29462	0.168531	0.251371
Phvul.006G018700.1	0.399892	0.286017	0.880214	0.854625	0.614911	0.428611	0.419047	0.36775	0.92253
Phvul.006G038000.1	0.0781022	0.0764182	0.317025	0.0659383	0.305096	0.402868	0.162444	0.325013	0.319889
Phvul.006G041400.1	0.0244073	0	0	0.565	0.00869829	0	0.210909	0.0219118	0.167961
Phvul.006G051500.1	0	0	0	0	0.0198204	0.571688	0	0	0.0166082
Phvul.006G052300.1	3.99321	2.41396	0.00685415	0.990617	0	0	1.30023	2.03934	12.8349
Phvul.006G052400.1	2.28315	1.63519	0.435384	2.41054	0	0	0.515395	1.68793	10.1557
Phvul.006G056500.1	0.0865329	0.104018	0	0.0714601	0.178342	0.740234	0.0376782	0	0.13657
Phvul.006G066800.1	0	0	0	0	0	0.215086	0.305983	0	0
Phvul.007G086300.1	0.90607	0.836944	5.3184	2.24869	2.2995	1.95357	2.64928	2.09525	2.45416
Phvul.007G112200.1	0	0.0807984	0.120515	0.0544347	0	0	0	0.091724	0.0209772
Phvul.007G160900.1	0.28329	1.30576	0.712022	0.585555	1.1661	0.626107	0.688938	0.496887	0.775284
Phvul.007G254200.1	0	0	0	0	0	0.107297	0	0	0
Phvul.007G254300.1	0	0	0	0	0.313289	1.46374	0	0	0
Phvul.007G254400.1	0	0	0	0	0	0	0	0	0
Phvul.007G254500.1	0.13595	0.0166647	0.433039	0.864962	0.655802	2.22813	0.541795	0.222655	1.08634
Phvul.007G254700.1	0.233904	0.759889	1.37004	0.175634	1.26986	4.25644	0.496061	0.463391	0.704269
Phvul.007G254900.1	0.205341	0.861414	0.118571	1.9332	0	0	0.236367	0.26771	1.70779
Phvul.008G014700.1	4.20313	6.73516	20.3349	12.176	14.0484	12.7001	10.0905	8.31719	10.5008
Phvul.008G020900.1	0	0	0	0.0325234	0.0387633	0.0516556	0.0787967	0.212873	0.422313
Phvul.008G031200.1	1.70433	1.71623	4.87968	7.50101	4.27285	6.37773	3.05527	2.8857	6.85633
Phvul.008G061300.1	0.0201475	0.0443453	0.117809	1.48724	0.234946	0.0773603	0.186819	0.0669625	0.377916
Phvul.008G284600.1	0.0390199	0	0	0.0153929	0.00675642	0.0732277	0.0332786	0.0169042	0.0234573
Phvul.008G285300.1	0.0202874	0	0	0.240709	0.0715548	0.205235	0.120676	0.0178182	0.061722
Phvul.009G233700.1	0.359843	1.15262	3.30167	0.520707	1.34044	1.01951	0.541352	1.47545	0.786063
Phvul.010G004700.1	0	0	0	0	0.00608451	0.012197	0.242844	3.10831	3.20824
Phvul.010G004900.1	0.205341	0.861414	0.118571	1.9332	0	0	0.236367	0.26771	1.70779
Phvul.010G023200.1	0.0437534	0.0175413	0.00567448	0.352488	0.0641054	0.131033	0.162412	0.0195721	0.104512
Phvul.010G025100.1	0	0.0106689	0	0	0	0	0	0	0
Phvul.010G025200.1	0.434151	0.657727	2.4322	0.478562	0.925781	1.18343	1.86294	0.897005	0.363424
Phvul.010G028000.1	0	0.000128833	0	0	1.83216	1.60843	0	0	0
Phvul.010G054200.1	0.0237687	0.0301144	0.0187063	0	3.41639	6.51204	0.0208169	0.0192248	0
Phvul.010G054400.1	0.282993	0.518625	2.1957	0	3.83937	0.271734	0.208667	0.26285	0.273746
Phvul.010G055100.1	0	0	0	0	0	0	0	0.0136505	0
Phvul.010G055200.1	0	0.0647642	0.433756	0	0	0.0288815	0.673147	0.125309	0
Phvul.010G063000.1	0.840946	0.542222	2.52886	4.72449	2.30307	3.59161	1.83562	1.29026	3.2134
Phvul.010G063100.1	0.270788	0.139134	0.360689	0.121182	0.556071	0.700089	0.328427	0.429104	0.370984
Phvul.010G063700.1	0	0	1.89533e-05	0	1.39983e-05	0.0410643	8.81919e-05	0	0.0691605
Phvul.010G064700.1	0.0985859	0.251304	0.651851	1.30864	0.123085	0.456317	0.428973	0.512597	0.565721
Phvul.010G091100.1	0	0.000657782	1.30108e-05	0	0.446163	2.52405	0.00677038	0	2.30804e-05
Phvul.010G091900.1	0.000245936	0.000625369	0.039902	0.00878353	0.171717	0.593552	0.0035014	0.00156425	0.0323267
Phvul.010G132200.1	0.505147	0.303388	0.28103	0.512357	1.35466	1.74416	0.111083	0.995343	1.23974
Phvul.010G136800.1	0.645145	1.46474	4.75318	2.4953	5.59727	4.92718	1.009	0.834509	1.94519
Phvul.011G014200.1	7.28163	3.65021	1.6695	23.8338	0.782383	0.923442	5.77415	5.30306	27.0216
Phvul.011G014300.1	4.09768	8.88235	8.53124	32.594	20.0842	21.6391	14.045	6.46694	14.9363
Phvul.011G014400.1	0.335031	0.926359	0.328222	0.779668	5.01175	11.3863	1.27888	0.329323	0.388862
Phvul.011G014500.1	1.01153	2.11082	4.77747	0.896462	4.8091	3.14098	1.1677	1.26553	2.25286
Phvul.011G030000.1	0.0208633	0	0	0	0.0161637	0.512484	0.0181342	0.00970393	0.0268967
Phvul.011G074800.1	0.963522	0.227034	0.416793	4.10905	0.18623	0.0290037	0.0996167	0.553954	3.42012
Phvul.011G140300.1	0.0292718	0	0.0226799	0	0.2046	0.131229	0.0257798	0.0133936	0
Phvul.011G140400.1	0.457792	0.779987	1.89131	2.9703	0.0908892	0.0692756	0.283498	0.457477	2.42324
Phvul.011G151300.1	0.249333	0.167341	0.882055	1.07636	0.256713	1.02304	1.57683	0.104043	0.366287
Phvul.011G154000.1	0.0271876	0.0653456	0.00710844	0.0679287	0.0528131	0.137951	0.0702402	0.0249957	0.051884
Phvul.011G181400.1	0.441533	0.135997	0.865381	1.34418	0.825703	1.97279	1.17008	0.201945	1.46258
Phvul.011G181500.1	0.104004	0.242345	2.72898	0.592885	0.721414	0.643782	1.14044	0.804586	0.468747
Phvul.011G181600.1	0.0257842	0.0124492	0.054353	0.0875254	0.0703215	0.049854	0.113642	0.0239928	0.0332807
Phvul.011G181700.1	0.372989	0.560872	2.72586	1.40484	0.287755	0.492444	1.41071	0.964573	0.752335
Phvul.011G191400.1	0.234335	0.132191	0.591816	0.806859	0.159499	0.32515	0.20561	0.364687	1.46085
Phvul.011G191800.1	1.18735	0.933531	4.30935	3.80716	2.42343	2.54206	2.51747	2.23803	4.18296
Phvul.011G192100.1	0.47828	0.263244	1.21361	2.50738	0.227547	0.590003	0.320577	0.661546	1.28215
Phvul.011G192400.1	1.03233	0.580178	0.485736	0.596968	0.843639	3.71295	2.14397	0.0818548	0.184683
Phvul.011G192500.1	0	0	0.0068193	0	0.0299958	0.0660822	0	0	0
Phvul.011G192600.1	0	0.0111005	0.0301201	0.0769062	0.0268172	0.0596697	0.340026	0.0534707	0.0888684
Phvul.011G192900.1	0.0611324	0.225171	0.337504	0.271639	0.877297	0.719245	1.12769	0.292176	0.789788
Phvul.011G193000.1	0.597865	0.240887	1.28866	4.18046	0.816155	0.66169	1.62076	0.54557	1.8867
Phvul.011G193500.1	1.0249	1.31309	4.57965	7.52788	1.02211	1.24312	3.44012	2.5286	4.27084
Phvul.011G193600.1	0.241033	0.318439	1.61595	1.24111	0.421477	0.421014	1.21657	0.276866	1.19912
Phvul.011G193800.1	0.0293789	0	0	0	0	0	0	0	0
Phvul.011G194000.1	0	0	0.127932	0.0226544	0.411183	1.04341	0.469739	0.012536	0
Phvul.011G194800.1	0	0.0110372	0.0120308	0.0193062	0.197649	0.71309	0	0.0105808	0
Phvul.011G194900.1	0.11106	0.0751636	0.608507	0.243672	0.112161	0.201357	0.334216	0.123862	0.243351
Phvul.011G195000.1	0.542231	0.343829	3.68971	2.5098	1.89621	1.97233	1.91752	0.915856	3.50004
Phvul.011G195200.1	0.45865	0.18334	0.613765	0.903791	0.796721	0.896737	1.31728	1.00798	2.06098
Phvul.011G195300.1	0.0407054	0.0595391	0.0806807	0.138165	0.455067	1.20094	0.462346	0.0949715	0.0658299
Phvul.011G195400.1	0	0.0109989	0.0719484	0	0.0900508	1.39514	0	0	0.0146129
Phvul.011G195500.1	0.218816	0.0699239	0.254594	0.469504	0.654692	1.25865	0.889081	0.0558692	0.340035
Phvul.011G195600.1	0.408563	0.338067	1.59213	0.869301	0.00748694	0	0.47247	0.63317	0.882127
Phvul.011G195700.1	0.133635	0.0325072	0.758838	0.0760596	0.0439748	0.0580466	0.797937	0.0935063	0.0868892
Phvul.011G196000.1	0.132549	0.443871	0.867228	1.08743	0.598071	0.543234	0.459129	0.414465	0.919359
Phvul.011G196100.1	0.549909	0.0798733	0.545816	2.46155	0.0459157	0.108361	0.851526	0.252197	2.01791
Phvul.011G197400.1	0.029843	0.0289258	0.175459	0	0.447976	0.309877	0.000238634	3.31893e-05	0.0194749
Phvul.011G197600.1	0.0466744	0	0	0	0.139395	0.076089	0.04121	0.0110613	0
Phvul.011G197800.1	0.478378	0.925206	2.44731	1.8689	0.0582	0.203843	0.295121	1.32976	1.41002
Phvul.011G197900.1	0.0207168	0.0716471	0.160949	0.0175732	1.10791	1.78273	0.0184101	0.0492463	0.0677724
Phvul.011G198000.1	0.712852	1.05724	1.45861	1.65457	0.173623	0.216002	0.436059	1.24961	2.68515
Phvul.011G198300.1	0.352012	0.231612	0.829927	0.449698	0.887591	0.59502	0.26936	0.347173	0.57378
Phvul.011G198400.1	0.471657	0.367651	1.07718	0.56916	0.205008	0.316219	0.243521	0.875566	1.60016
Phvul.011G200300.1	1.24122	1.39374	2.80328	3.18669	0.507105	1.20946	1.18639	1.77707	3.04391
Phvul.011G200800.1	0.0794417	0.0593604	0.242283	0.0678874	2.20509	3.05852	0.368193	0.047964	0.0391877
Phvul.011G200900.1	0.42451	0.198672	1.78454	0.500498	2.70118	1.55043	1.003	0.662728	0.659605
Phvul.011G201000.1	0.0474633	0.0695682	1.24724	0.278949	2.594	3.5694	1.7711	0.267557	0.0311719
Phvul.011G201100.1	0.0499726	0.120016	0.208796	0.145194	0.54948	0.820546	0.216644	0.091774	0.190968
Phvul.011G202100.1	0	0.0121224	0.0264455	0.170619	0	0	0.0441862	0.0117712	0.597785
Phvul.011G202300.1	0.109121	0.126598	0.526229	0.709966	0	0.013783	0.0955126	0.325287	0.774534
Phvul.011G202400.1	0.0281124	0.0543701	0.348837	0.0237178	1.00269	0.525896	0.173995	0	0.0543418
Phvul.011G202600.1	0.126573	0.0487585	0.344498	0.759807	0.00985015	0.0325543	0.132758	0.199931	1.34313
Phvul.011G202900.1	0	0.0184603	0.0853749	0.0158808	0.0760259	0.171581	0.0164881	0.0266425	0.0862781
Phvul.011G203100.1	0.197151	0.0429828	0.209428	0.055759	0.786832	1.13032	0.0577098	0.0514547	0.0709568
Phvul.L001800.1	0.152862	0.0846227	0.0531923	0.771737	0.0679521	0	0.132611	0.164025	0.610776
Phvul.L003300.1	0.0276755	0.0382971	0.534985	0.221689	0.867143	1.42628	0.640193	0.113449	0.0325484
Phvul.L006800.1	0.0249108	0.00161799	0.175321	0.0430806	1.017	2.81234	0.210938	0.0287475	0.0338341
