# Supplementary material for: Genome-Wide Association Study Identifies NBS-LRR-Encoding Genes Related with Anthracnose and Common Bacterial Blight in the Common Bean
Source: Front Plant Sci. 2017 Aug 9;8:1398. doi: 10.3389/fpls.2017.01398 (PMC5552710; doi:10.3389/fpls.2017.01398)
Supplement: Table S10 — The relative expression data of NBS genes in resistant and susceptible lines for ANT and CBB at four different time points. [file Table10.XLSX]

## Sheet: Sheet1
Table S10. The relative expression data of NBS genes in resistant and susceptible lines for ANT and CBB at four different time points.
	Fold change for ANT								Fold change for CBB
Gene Name	R (Hongyundou)				S(Jingdou)				R (HR45)				S(Bilucaidou)
	0h	6h	12h	24h	0h	6h	12h	24h	0h	6h	12h	24h	0h	6h	12h	24h
Phvul.001G018800	1	0.335693	0.298916	0.498336	1	0.317147	0.193317	0.37647	1	0.747484	1.71573	4.49395	1	2.28451	8.73151	16.0107
Phvul.001G018900	1	0.954826	0.861523	1.09766	1	0.5389	0.251502	0.541656	1	1.54984	11.4738	5.06031	1	0.572585	3.67897	14.8882
Phvul.001G062600	1	4.54223	1.24789	2.55961	1	0.583391	0.856356	1.99225	1	8.77611	0.123134	1.72321	1	0.00877221	0.0615422	0.0392976
Phvul.001G093900	1	0.584916	0.261228	0.635572	1	0.899909	0.425406	0.722573	1	0.193511	1.17626	0.227541	1	2.3938	7.91601	20.3831
Phvul.001G128200	1	1.21343	0.612599	0.704897	1	1.67738	0.474755	0.756231	1	9.99443	5.30455	37.5911	1	1.80588	3.19016	0.234605
Phvul.001G132300	1	0.667273	0.1912	0.926314	1	0.673124	0.422531	0.624037	1	0.330071	1.09837	1.96275	1	1.87392	3.04624	8.00206
Phvul.001G132700	1	0.491143	0.579085	2.05249	1	0.668634	0.4086	0.712551	1	0.9863	4.04814	1.4053	1	0.332902	0.267204	12.0518
Phvul.001G132800	1	0.730425	0.560013	0.691737	1	5.40432	21.9089	6.39303	1	0.316671	1.31303	0.686733	1	1.30001	1.9905	4.50969
Phvul.001G133000	1	1.40233	0.0160391	0.170826	1	0.7007	2.7552	1.71418	1	0.691351	0.740241	0.184112	1	2.24397	1.24903	4.93058
Phvul.001G133400	1	6.20475	1.78785	2.93939	1	0.727127	0.571859	0.92822	1	0.177363	1.59576	0.700832	1	3.11555	2.25189	2.92635
Phvul.001G133600	1	1.18239	0.979934	0.425941	1	1.76235	1.02857	1.00376	1	2.6182	3.84902	4.78222	1	2.61357	2.33035	2.08374
Phvul.001G134000	1	0.56398	0.514059	0.422577	1	0.690636	0.528941	0.633534	1	1.68424	2.26285	0.304605	1	1.46639	2.7687	5.62622
Phvul.001G134100	1	1.52847	0.00744319	0.652104	1	6.23169	0.0320486	1.61653	1	1.62329	3.28718	0.630851	1	4.09074	2.83361	6.19781
Phvul.001G134300	1	1.40748	0.478975	1.0099	1	0.946723	3.0802	1.86231	1	0.0472168	2.71544	0.352079	1	4.34633	2.07688	0.881954
Phvul.001G134400	1	1.10578	0.781929	0.366492	1	0.797854	0.762246	0.678387	1	2.50163	5.69083	2.15512	1	1.41252	1.25706	0.770516
Phvul.001G134500	1	0.499883	0.0682669	0.350077	1	1.07736	0.264655	0.50571	1	17.0421	90.3207	118.23	1	8.51813	3.02031	2.40773
Phvul.002G021700	1	0.997656	0.454301	0.676364	1	0.711711	0.341331	0.676977	1	1.44465	4.59577	1.90428	1	5.68902	4.76078	6.34658
Phvul.002G075000	1	0.185333	0.0991166	1.10771	1	1.03515	0.0598564	1.7594	1	0.432949	1.3587	1.39528	1	2.79617	0.987958	2.72301
Phvul.002G075300	1	1.1083	0.714935	0.976202	1	0.315789	0.399651	13.4266	1	1.28379	8.80404	2.79602	1	19.2991	6.77968	13.1345
Phvul.002G098200	1	0.472818	0.43586	1.78954	1	1.31346	1.05839	1.27548	1	2.61298	14.3439	0.546663	1	3.94206	4.31275	3.91982
Phvul.002G129500	1	0.508969	0.380005	0.76926	1	0.338117	0.268754	0.225078	1	2.63237	9.95068	5.01142	1	0.556049	0.0130812	13.5993
Phvul.002G129700	1	2.18249	1.04756	1.39593	1	0.426582	0.384321	0.515093	1	0.062979	0.56055	0.14347	1	2.32535	2.58861	3.39724
Phvul.002G129900	1	0.36062	0.744667	4.07772	1	3.07503	1.28787	0.560368	1	44.5419	108.914	56.4438	1	0.325123	0.244829	1.74075
Phvul.002G130300	1	0.04816	0.12717	0.0916665	1	1.53088	0.206814	0.405466	1	8.41195	36.5611	43.6259	1	7.08502	1.31548	3.41966
Phvul.002G130600	1	0.615281	0.496106	4.16045	1	0.659403	0.304913	0.597907	1	7.07365	14.8338	4.9428	1	3.66869	1.48271	2.82856
Phvul.002G130700	1	1.31334	0.397378	6.60093	1	0.388865	0.251636	0.348183	1	5.05649	10.5434	23.5117	1	3.67035	2.53647	7.23813
Phvul.002G131000	1	2.909	0.130784	0.0385578	1	0.715343	2.98174	0.482532	1	0.746842	2.02711	1.58829	1	2.67872	1.24589	3.24325
Phvul.002G131100	1	0.868132	1.06582	1.21173	1	0.686301	0.279694	0.278981	1	0.929962	12.4843	7.12129	1	6.32465	0.156796	1.25577
Phvul.002G131200	1	1.57751	1.29367	2.18241	1	0.699016	0.3996	0.576787	1	20.4354	126.486	41.0262	1	12.5615	2.6313	27.3751
Phvul.002G133400	1	1.57137	0.590171	1.53882	1	0.722531	0.256318	0.764078	1	1.16712	3.84748	1.59425	1	0.778849	0.659223	7.54541
Phvul.002G133600	1	5.41751	2.06509	2.05386	1	1.27176	1.3261	1.03637	1	0.879296	2.28592	0.706439	1	5.176	2.28368	2.69604
Phvul.002G135600	1	1.60504	0.950102	1.0991	1	0.33253	0.277793	0.470629	1	4.26655	18.9318	1.99247	1	2.25909	1.47238	2.21791
Phvul.002G166400	1	1.35373	1.27442	0.82944	1	0.646078	0.451194	0.487949	1	2.28247	4.56144	2.53021	1	2.47325	4.2557	2.96288
Phvul.003G002500	1	2.75602	1.07132	0.767441	1	1.51252	0.480332	0.711715	1	0.555272	2.52635	1.89929	1	1.65494	2.09629	3.45042
Phvul.003G002600	1	1.18241	0.159836	1.80951	1	1.19585	0.661434	1.13854	1	7.13709	5.02112	1.66373	1	23.8105	1.26758	7.41277
Phvul.003G002700	1	0.832817	2.90632	3.78505	1	0.587115	0.222261	0.564339	1	2.15255	2.38632	1.97033	1	3.17054	3.4825	273.577
Phvul.003G002800	1	1.53754	0.0823677	0.057281	1	0.912465	0.95746	1.0477	1	3.06811	10.0831	5.56606	1	0.593838	2.63732	1.73816
Phvul.003G003000	1	9.15963	1.2072	0.596854	1	2.58565	0.910763	1.26475	1	2.00777	95.9319	0.125868	1	662.911	0.365046	27.1501
Phvul.003G072500	1	0.122935	0.570807	0.192435	1	0.32719	0.408452	0.498124	1	3.67964	0.497726	3.15495	1	0.0219116	0.00140753	7.10462
Phvul.003G129700	1	1.93309	0.0259674	0.14288	1	4.5387	0.263059	0.803545	1	3.66987	3.4902	6.4118	1	2.7968	1.99747	4.1862
Phvul.003G247200	1	1.02264	0.111164	0.291172	1	1.1989	0.191827	0.48767	1	9.72376	14.178	9.63086	1	2.96201	3.51159	22.7822
Phvul.003G247300	1	1.15077	0.210521	0.414845	1	0.794058	0.181667	0.592348	1	1.34482	4.70768	2.71189	1	1.46569	2.14881	3.94844
Phvul.003G247400	1	0.2845	0.0125822	0.240735	1	68.0892	0.0756713	0.412732	1	1.61413	41.7267	2.56686	1	0.876656	0.4041	1.04271
Phvul.003G247500	1	0.340563	1.33006	1.58991	1	0.251309	0.208116	0.217694	1	1.80943	3.1729	2.40033	1	5.02832	6.22596	51.1822
Phvul.003G269200	1	12.3453	8.10325	21.8294	1	326.332	0.128948	52.0728	1	320.664	2.36139	0.303042	1	4.71841	2.56728	81.9456
Phvul.004G007900	1	38.3305	5.69158	6.32171	1	0.439392	0.119659	0.458115	1	101.947	26.3008	17.5205	1	3.19224	1.4013	6.98838
Phvul.004G008400	1	16.5999	10.7024	135.391	1	0.177195	0.503674	1.05679	1	5.94033	19.9394	12.952	1	2.13998	0.446088	3.5722
Phvul.004G008900	1	0.679487	0.515831	2.40511	1	0.24881	0.047458	0.376257	1	0.387828	0.561439	1.45215	1	3.68846	0.438429	48.9477
Phvul.004G009300	1	20.2908	11.227	375.816	1	0.960227	0.284522	0.994604	1	1.4846	2.01121	1.51567	1	3.31391	3.31294	2.05338
Phvul.004G012900	1	55.8633	19.4766	388.454	1	0.417291	0.20731	0.664765	1	0.806935	0.719685	0.382284	1	2.26714	4.77135	9.65152
Phvul.004G013000	1	3.60214	3.88387	5.2904	1	1.01951	0.28518	0.561915	1	2.12921	5.53928	2.29048	1	4.74526	2.63069	2.76035
Phvul.004G013100	1	21.2524	10.6869	42.7544	1	0.2668	0.164335	0.346712	1	1.43945	1.0942	0.76085	1	1.62942	1.58225	2.0885
Phvul.004G013200	1	1.57933	0.000358825	0.0047962	1	0.219747	0.155733	0.328776	1	3.55139	1.90451	0.707263	1	2.59577	2.34756	1.77977
Phvul.004G013300	1	3.14846	0.229201	1.59165	1	0.376357	0.250857	0.164543	1	1.17782	3.19573	1.52668	1	2.19541	2.91572	1.32567
Phvul.004G015600	1	1.85711	0.809859	1.68903	1	10.7785	2.9832	0.162489	1	1.14976	1.45296	0.419594	1	0.236997	0.85373	1.60339
Phvul.004G016000	1	0.124879	0.102751	0.176145	1	0.337811	0.18932	0.359529	1	1.14238	1.29761	0.717654	1	1.12985	1.97491	2.866
Phvul.004G016500	1	0.462446	0.158209	20.2854	1	0.0166222	0.115624	0.0247446	1	1.20225	1.66855	0.813205	1	11.6035	3.08264	31.9402
Phvul.004G036300	1	0.311866	0.116757	0.282025	1	0.937953	0.179804	0.435972	1	1.02099	0.774552	0.594993	1	10.3753	13.5402	85.238
Phvul.004G036600	1	0.210681	0.0781307	0.367808	1	0.159772	0.208421	0.204906	1	0.980199	1.2021	0.477745	1	5.9534	1.91777	3.97193
Phvul.004G036700	1	0.710359	2.05914	1.22271	1	0.151052	0.108482	0.336945	1	0.865692	1.90306	0.666698	1	2.65789	1.28056	3.83327
Phvul.004G036900	1	19.3072	0.62012	1.31897	1	2.9772	0.370872	1.34149	1	0.944832	1.52924	0.736187	1	3.58521	1.76049	4.05266
Phvul.004G053000	1	0.481404	0.595578	0.73654	1	0.720361	0.134964	0.355038	1	0.480897	1.16969	0.785943	1	2.70992	0.490871	5.34578
Phvul.004G058700	1	2.0852	1.70031	2.40912	1	1.15978	0.339325	0.637062	1	1.15058	0.70857	0.359498	1	0.979932	0.852083	0.574703
Phvul.004G075900	1	0.600299	3.16331	3.55246	1	0.187473	0.125163	0.332286	1	0.652754	2.07406	1.15491	1	3.83458	0.980936	2.47074
Phvul.004G135100	1	0.844764	1.09627	1.20203	1	1.34991	0.566912	0.658977	1	0.958533	0.780988	3.0361	1	11.4263	0.723972	2.4524
Phvul.005G014000	1	1.08056	1.98106	1.95808	1	12.1331	2.31844	3.36705	1	1.71873	3.75927	0.997414	1	4.31183	1.02673	2.74803
Phvul.005G014200	1	0.742212	1.01889	1.42962	1	0.833222	0.376026	0.591646	1	15.6423	1.41976	0.552864	1	3.10609	2.11475	5.25603
Phvul.005G016500	1	0.419583	0.505369	2.46581	1	1.45973	0.132335	0.804253	1	0.813396	0.762583	0.0629133	1	1.67875	0.744275	4.00448
Phvul.005G027200	1	0.1217	0.103172	0.641197	1	1.67955	0.676073	0.789895	1	0.567295	24.8546	8.64543	1	4.7927	1.48248	20.7245
Phvul.005G031200	1	1.76625	2.32511	1.35521	1	0.580361	0.204491	8.33802	1	0.0298059	0.286364	0.0686079	1	3.01084	2.26274	2.52343
Phvul.005G087100	1	1.35873	1.08656	1.96762	1	6.93878	0.133596	69.0618	1	137.756	2.02911	3.43682	1	0.611857	0.506554	2.47932
Phvul.005G117900	1	1.12772	0.679835	0.213193	1	0.798897	0.169966	0.343723	1	3.59506	3.83032	0.967986	1	4.16186	3.23178	4.64228
Phvul.006G010000	1	0.205049	1.32941	2.88188	1	0.358389	0.325298	0.649589	1	0.191213	0.802265	0.493822	1	3.03585	3.72326	5.08854
Phvul.006G018700	1	1.15251	0.534124	4.13288	1	1.59113	0.343393	0.200213	1	0.109765	0.50307	0.346051	1	1.67865	2.86006	2.28616
Phvul.006G038000	1	0.895201	1.24814	2.54875	1	1.12553	0.780293	0.860104	1	0.488575	6.28024	1.08017	1	4.49656	4.04913	5.04366
Phvul.006G041400	1	0.509293	0.542882	2.00805	1	0.972859	0.595749	0.946901	1	0.00302375	0.00790374	0.00085383	1	0.863111	1.74591	2.14938
Phvul.006G051500	1	4.34297	7.04826	1.81155	1	1.42042	0.669348	0.193068	1	0.726756	0.551111	0.98593	1	26.6037	109.494	204.477
Phvul.006G052300	1	2.89589	2.10382	1.80396	1	0.573511	0.605957	0.932841	1	0.137009	0.344854	0.906072	1	2.10111	2.63154	5.85561
Phvul.006G052400	1	5.15604	4.46926	3.77709	1	0.740002	0.437107	0.755949	1	0.19695	1.09728	0.117104	1	1.87103	1.96023	3.45686
Phvul.006G056500	1	0.787149	0.995099	0.754466	1	6.31483	0.29916	0.807641	1	1.5898	0.279878	0.280307	1	1.87513	0.695201	0.92434
Phvul.006G066800	1	0.923212	2.58695	4.08264	1	0.371502	0.0242077	0.724956	1	0.93814	0.390382	0.835317	1	1.23217	0.178759	11.08
Phvul.007G086300	1	7.671	6.77905	2.93592	1	0.999647	0.965312	0.912213	1	3.84713	1.41106	3.27632	1	1.25647	0.939869	2.06648
Phvul.007G112200	1	0.241218	0.209511	0.201852	1	1.2127	0.797697	0.861861	1	2.10288	0.69799	1.07647	1	0.890931	4.55322	1.21326
Phvul.007G160900	1	1.14824	0.612786	1.40347	1	0.580374	0.369343	0.758456	1	0.845962	0.357856	1.52619	1	1.17452	0.502036	118.653
Phvul.007G254200	1	2.91417	3.31373	2.6628	1	15.9873	1.48192	2.00928	1	1.07263	1.30303	2.01586	1	6.23211	5.8283	7.74908
Phvul.007G254300	1	183.337	1.92934	3.26296	1	0.468504	0.183918	0.562336	1	1.3767	0.486245	0.257791	1	3.23469	3.50121	2.36123
Phvul.007G254400	1	0.178425	1.76517	1.34368	1	16.0521	0.515684	6.34371	1	0.368034	0.476795	0.663117	1	0.500256	0.101794	1.50761
Phvul.007G254500	1	2.07636	3.10571	6.12853	1	1.00498	0.360563	0.897555	1	0.0339217	0.0914326	0.882325	1	3.8086	4.86269	8.02638
Phvul.007G254700	1	7.25809	2.04896	2.92857	1	1.659	0.985427	2.6324	1	2.06611	0.421762	0.799525	1	3.87513	4.14824	27.4541
Phvul.007G254900	1	7.15679	0.26986	3.59685	1	2.33735	0.101444	0.948083	1	0.899781	0.125122	2.54016	1	0.993646	2.02691	4.94339
Phvul.008G014700	1	2.55219	0.42581	1.93783	1	1.72202	0.702117	0.92121	1	0.261349	0.606999	10.2921	1	3.60327	3.12396	5.27097
Phvul.008G020900	1	0.324171	0.447907	1.35554	1	0.751965	0.547692	0.811419	1	0.0950553	0.0320789	0.0958937	1	3.82473	5.83528	9.37652
Phvul.008G031200	1	2.13363	1.85115	1.87078	1	1.41126	0.596728	1.12847	1	0.972179	0.38903	0.304434	1	2.63492	4.05721	7.22741
Phvul.008G061300	1	2.80146	0.941082	1.25884	1	0.123453	0.42836	0.151239	1	0.0430894	1.56799	0.0845411	1	3.37487	3.87971	9.44163
Phvul.008G284600	1	1.24003	3.25511	26.9204	1	0.771419	0.160662	0.649508	1	1.14797	0.157909	0.278231	1	0.322349	0.478996	0.703794
Phvul.008G285300	1	2.4052	0.902052	3.17791	1	0.0154887	0.554177	0.144449	1	1.06904	1.5542	0.593278	1	0.732788	0.517015	41.9757
Phvul.009G233700	1	1.98836	0.587247	1.38637	1	0.740565	0.329444	0.566234	1	6.07839	1.13814	1.15694	1	4.18203	3.95738	10.9931
Phvul.010G004700	1	0.100629	2.58293	2.50911	1	0.527069	0.613679	0.847394	1	14.1001	2.70169	2.85737	1	2.27279	2.72785	5.61144
Phvul.010G004900	1	0.0933866	0.0705252	0.139985	1	0.692362	3.75893	0.789642	1	1.10961	3.11492	5.3891	1	38.8169	5.37672	35.013
Phvul.010G023200	1	0.705851	0.65041	0.0887405	1	0.0393155	0.245546	0.643232	1	1.19755	1.48383	1.44495	1	21.6855	2.10451	19.1236
Phvul.010G025100	1	5.16813	3.79135	4.9474	1	0.524861	0.291173	0.533194	1	1.71586	3.37044	3.63189	1	17.3886	4.74391	79.4546
Phvul.010G025200	1	0.0455958	0.0299742	0.0581632	1	10.6968	1.25054	0.592567	1	53.4783	135.092	115.416	1	35.1971	0.408711	64.3477
Phvul.010G028000	1	0.0699604	0.0400969	0.108191	1	1.81738	0.380932	1.06299	1	1.44605	3.03479	1.27893	1	5.02527	4.46047	8.44767
Phvul.010G054200	1	2.60269	2.96154	3.15792	1	0.0685836	0.111796	0.332388	1	1.37387	5.65815	1.78552	1	4.04517	2.49508	4.68853
Phvul.010G054400	1	0.0404707	0.0630993	0.199845	1	0.350054	0.233727	0.723391	1	0.508502	3.33377	1.64599	1	3.13172	2.79528	5.37518
Phvul.010G055100	1	0.368176	0.111166	0.174461	1	2.01014	0.159883	0.0143469	1	0.917305	0.261912	0.559744	1	14.7291	2.87131	18.5907
Phvul.010G055200	1	0.0755703	0.00961704	0.0330279	1	0.837901	0.215624	0.495517	1	0.0395677	1.50793	0.943262	1	3.89596	3.95477	4.86055
Phvul.010G063000	1	0.950585	1.31386	1.06061	1	1.07277	1.16081	0.731328	1	4.34654	4.84778	2.12261	1	42.0277	4.63069	23.969
Phvul.010G063100	1	8.99818	3.15461	1.06853	1	0.807594	0.608302	0.798497	1	5.92828	5.52967	4.61623	1	3.34018	1.79961	4.30224
Phvul.010G063700	1	1.97345	2.25806	2.70447	1	1.31231	1.38972	1.00206	1	0.149251	0.287168	0.159904	1	3.55924	2.75125	10.9968
Phvul.010G064700	1	8.97443	3.78682	1.83548	1	1.1453	0.605404	1.15422	1	2.97376	3.89416	2.1295	1	1.80606	1.65026	6.41512
Phvul.010G091100	1	0.625349	0.576254	0.427538	1	0.622602	0.215411	0.676954	1	3.4831	3.31197	3.91218	1	5.57461	5.81371	22.8397
Phvul.010G091900	1	1.21143	0.347527	0.590278	1	0.628546	0.244913	0.525954	1	0.82273	1.91352	1.00464	1	5.65708	10.0872	21.71
Phvul.010G132200	1	0.766543	0.364507	0.177107	1	0.963495	0.092592	0.445954	1	1.12896	2.95924	2.77162	1	0.336371	0.0234896	0.412684
Phvul.010G136800	1	1.9676	0.560494	0.334935	1	0.00222608	0.221518	0.358506	1	9.6475	0.0324066	3.67368	1	5.93806	0.670282	9.90608
Phvul.011G014200	1	0.184127	0.210823	1.26279	1	2.17088	0.153157	1.23564	1	1.89827	4.61226	6.23847	1	5.11982	1.92414	16.2872
Phvul.011G014300	1	0.451242	0.221097	0.288266	1	0.0359112	0.0975485	0.479576	1	2.88609	5.1284	1.35653	1	1.685	2.45654	5.97987
Phvul.011G014400	1	0.0591012	1.62181	1.54185	1	0.321431	0.310724	1.04857	1	0.392248	2.37803	1.40073	1	4.84227	4.33944	7.63188
Phvul.011G014500	1	2.64603	1.32908	5.82948	1	0.217461	0.121562	0.412251	1	1.86732	0.664573	4.12463	1	1.68974	1.50421	3.77785
Phvul.011G030000	1	1.11834	0.929157	2.38421	1	0.353685	0.204586	0.435105	1	0.338172	2.49003	1.51531	1	5.21774	3.28036	5.7066
Phvul.011G074800	1	0.944374	0.368602	0.0607755	1	4.39253	0.470772	0.765677	1	0.0378338	0.301928	0.0551677	1	0.738399	0.480548	0.525916
Phvul.011G140300	1	1.39329	0.268023	0.223769	1	1.59179	0.17698	0.704468	1	2.16295	15.1333	2.71707	1	1.81869	1.31499	1.19178
Phvul.011G140400	1	1.40568	0.270135	0.248672	1	4.06803	0.315453	0.640959	1	6.05007	0.638416	0.194499	1	1.03711	1.18383	0.666069
Phvul.011G151300	1	1.52061	0.498513	0.528531	1	0.0368303	0.54944	1.00269	1	0.125816	0.0738506	0.542042	1	0.300828	1.04151	0.291033
Phvul.011G154000	1	2.69771	7.82944	5.70864	1	0.478726	0.339737	0.541421	1	37.8612	11.1168	1.20899	1	0.67684	1.85803	0.712568
Phvul.011G181400	1	0.566098	0.3058	0.162245	1	0.864148	0.236155	0.487696	1	1.01144	3.56967	2.61924	1	0.654265	0.209559	0.237539
Phvul.011G181500	1	0.792712	0.835619	0.720677	1	0.42569	0.152984	0.358577	1	1.1675	3.33824	2.07767	1	1.91568	0.475013	16.7194
Phvul.011G181600	1	0.380965	0.36113	0.405903	1	0.480422	0.247095	0.230842	1	1.62633	7.35733	1.73381	1	1.81254	1.57541	3.24851
Phvul.011G181700	1	1.03644	1.85359	3.15175	1	1.20921	0.982764	1.9643	1	0.472066	2.38794	0.708372	1	2.89551	3.70448	2.73061
Phvul.011G191400	1	0.681931	0.244854	0.428204	1	0.450023	4.56788	0.0954864	1	1.60173	5.89182	10.5725	1	0.769172	0.041136	0.466817
Phvul.011G191800	1	0.589681	0.366025	0.531527	1	0.827632	0.410204	0.829711	1	0.17409	0.470294	0.279597	1	1.07152	1.11137	2.12098
Phvul.011G192100	1	0.761539	0.745326	0.708775	1	0.317087	0.708653	0.710621	1	0.490586	0.28001	0.390817	1	9.56971	0.490253	23.7838
Phvul.011G192400	1	0.287519	0.273191	0.268838	1	5.16149	0.296048	9.29649	1	0.0297458	0.00406995	0.00959859	1	0.780124	1.75213	2.41782
Phvul.011G192500	1	0.994412	2.34579	1.9988	1	1.7002	0.870828	1.42994	1	3.48828	2.78016	1.6008	1	2.95666	0.922922	3.08548
Phvul.011G192900	1	0.790815	0.886132	0.623445	1	1.10815	0.489352	0.918662	1	0.00886821	0.0363553	0.0120761	1	0.0664258	0.0279208	0.121957
Phvul.011G193000	1	0.941746	0.516479	11.5366	1	0.076914	0.220852	0.582899	1	0.0869824	0.343946	0.0911883	1	175.655	0.132575	19.8278
Phvul.011G193500	1	0.36711	0.185089	0.315067	1	0.827258	0.239891	0.376812	1	2.79327	2.77254	1.39979	1	16.9477	5.3792	5.04232
Phvul.011G193600	1	2.71105	4.28738	2.88274	1	1.66388	1.99898	0.862952	1	20.5183	4.78434	1.61489	1	297.047	2.88731	4.30447
Phvul.011G193800	1	0.165614	0.0409593	0.0548845	1	1.14327	0.100343	0.184618	1	1.83274	0.0300147	0.0544476	1	13.0304	0.294808	3.65147
Phvul.011G194000	1	2.87771	1.31273	1.07254	1	0.298245	0.584525	11.853	1	1.87075	7.85679	5.20945	1	1.15829	18.231	3.31822
Phvul.011G194800	1	0.756767	0.221111	0.306518	1	0.809821	0.361237	0.820147	1	0.62309	1.56662	1.74715	1	2.57137	2.37625	8.16753
Phvul.011G194900	1	3.61047	2.92932	4.37458	1	0.951245	0.195933	0.573659	1	0.352624	0.926709	1.04286	1	6.5287	4.3769	8.15541
Phvul.011G195000	1	0.911916	0.470035	0.452998	1	0.239782	0.345649	0.465578	1	0.110168	0.358872	0.32839	1	3.01812	2.05616	1.98926
Phvul.011G195200	1	0.171337	0.610849	0.46614	1	2.84731	0.281888	0.731064	1	1.71412	6.4514	8.48837	1	2.79126	3.16898	5.23888
Phvul.011G195300	1	0.406346	1.09941	20.4282	1	9.01363	3.62965	0.747476	1	3.74504	0.2916	0.0869185	1	2.87625	24.5347	4.09528
Phvul.011G195400	1	0.01693	3.71541	3.58993	1	0.231447	0.17824	0.252968	1	1.8241	3.84439	3.2182	1	7.08215	1.40416	2.18565
Phvul.011G195500	1	5.07522	1.63446	1.37342	1	0.321889	0.0558198	0.151011	1	0.080357	0.754369	0.102949	1	0.175397	0.0577392	2.87299
Phvul.011G195600	1	4.41297	4.03968	2.95032	1	0.507015	0.208838	0.377553	1	0.0815976	0.450502	0.716502	1	2.9348	2.62527	20.4141
Phvul.011G195700	1	2.09212	1.06095	2.04858	1	0.539596	0.195564	0.807576	1	1.33834	1.18257	3.74195	1	0.728587	1.12746	2.46374
Phvul.011G196000	1	0.0163738	3.65061	3.39595	1	4.55531	0.624359	0.873709	1	3.20988	0.794156	2.40145	1	105.453	0.341538	14.572
Phvul.011G197400	1	2.09508	1.09367	0.118659	1	0.0399587	0.330298	0.603103	1	1.28023	32.7732	3.79581	1	4.81936	6.03492	4.60245
Phvul.011G197600	1	1.971	1.03497	3.73574	1	0.21134	0.155039	0.152918	1	0.14029	0.0161793	0.0205852	1	0.414099	15.2962	13.7278
Phvul.011G197800	1	4.45206	0.831486	0.729659	1	0.0200018	0.845726	5.56803	1	0.305286	0.419363	0.0559693	1	3.08788	0.391859	3.30132
Phvul.011G197900	1	0.168033	1.27081	0.457192	1	1.13257	0.340414	0.90881	1	1.55703	0.239759	2.05281	1	5.08743	0.852554	9.26379
Phvul.011G198000	1	0.047334	0.108188	0.148116	1	1.44533	0.920197	1.11083	1	1.89838	1.40501	0.777246	1	2.13552	2.78333	3.7906
Phvul.011G198300	1	3.80549	0.752945	1.17754	1	1.76725	0.741296	1.05107	1	6.46426	3.54256	2.47565	1	3.32476	4.25422	3.61535
Phvul.011G198400	1	0.611123	0.599186	1.15371	1	0.225891	1.01412	1.21573	1	2.02067	0.94986	2.35991	1	0.131854	1.03216	33.9972
Phvul.011G200300	1	0.80286	0.32229	0.571601	1	0.943308	0.357998	0.695777	1	4.51943	6.98266	1.3683	1	17.3242	5.04224	11.0618
Phvul.011G200800	1	0.65347	0.397921	0.833795	1	0.680279	0.0551324	1.13888	1	1.33069	22.2846	0.0776282	1	0.6734	2.75476	2.77416
Phvul.011G200900	1	3.17264	2.63783	8.80957	1	0.444693	0.02709	0.188463	1	3.49531	24.175	5.47073	1	1.88968	1.02693	1.29825
Phvul.011G201000	1	0.0767336	0.112517	0.500749	1	0.589846	0.133595	0.138703	1	3.1606	5.18096	2.26367	1	3.03465	2.77311	4.75446
Phvul.011G201100	1	0.0386155	0.346139	0.349148	1	1.6196	0.00423117	0.0110975	1	1.39028	0.421595	0.402893	1	3.83543	0.240843	4.23318
Phvul.011G202100	1	0.0573699	0.112943	0.0813205	1	1.09778	0.154429	0.375272	1	21.2448	2.51796	5.77971	1	4.01582	7.99425	1.96196
Phvul.011G202300	1	0.245682	0.447918	0.482226	1	0.641324	0.681495	1.12439	1	0.160089	0.328582	0.124999	1	0.698172	0.188436	0.354198
Phvul.011G202400	1	6.39316	4.47722	3.63646	1	0.390198	0.455739	0.709794	1	2.38672	1.1044	3.61616	1	3.08593	1.47501	6.25655
Phvul.011G202600	1	0.0366095	0.932859	0.0806157	1	0.076194	0.004212	0.132539	1	0.825185	3.76371	29.4844	1	3.29676	3.4116	351.756
Phvul.011G202900	1	0.409434	0.348353	0.374221	1	0.655084	0.656428	2.06337	1	28.6111	6.82646	3.14581	1	16.1085	3.76315	1.29576
Phvul.011G203100	1	0.479339	0.266921	0.502106	1	16.4897	0.848045	1.85947	1	8.53135	0.727306	1.18477	1	91.1391	1.20001	86.5387
Phvul.L001800	1	0.444725	2.21494	4.11422	1	0.235569	0.165817	0.413613	1	5.43433	3.63911	1.16794	1	5.81177	2.91497	5.45359
Phvul.L003300	1	0.020474	0.30099	0.0171543	1	0.427171	0.0413861	0.514526	1	6.19452	0.647355	0.592818	1	0.472094	0.192595	8.61828
Phvul.L006800	1	0.467179	0.720409	0.341416	1	0.0896674	0.109335	0.314007	1	2.16149	2.52119	3.52304	1	8.69536	3.23526	16.7998
												0.0298057
