# Supplementary material for: Genome-Wide Association Study Identifies NBS-LRR-Encoding Genes Related with Anthracnose and Common Bacterial Blight in the Common Bean
Source: Front Plant Sci. 2017 Aug 9;8:1398. doi: 10.3389/fpls.2017.01398 (PMC5552710; doi:10.3389/fpls.2017.01398)
Supplement: Table S11 — SSR loci and markers for singletons. [file Table11.XLS]

## Sheet: Sheet1
Table S11 SSR loci and markers for singletons
Gene ID	Motif	Forward sequence	Reverse sequence	Tm (℃)	Production size (bp)
Phvul.001G062600.1	(TA)28	GCATAGTGAGCAAATGGAGT	GGACGTTATATGATGCAGGT	55.027	237
	(TAT)8	TAGTACCCACCTTGTGCTTT	GTTTGGATGCTCTTCTTGTC	54.886	290
	(ATT)9	ACCCACATTGCACTAAAGG	AGTCCTCTCACACACGAAAG	55.353	210
	(AT)15	GCATCCCTATTGCACCATTA	GATATAGCCACCAAATCGG	55.534	297
	(AT)12	AACACACAATCTTCGGTCTC	GGTATGAATTTATGGGGGC	56.693	280
	(AT)10	AGCGATCGAAACCTACAAC	GACACGTGGCAAAAGTTTC	56.701	285
	(CAA)7	GTTCCTATGACCCCACAATA	GAAGTTCCAGTGTTCCTTTG	54.817	250
	(AT)11	TATAGGATACGGGACACGAC	GTGAGATATTGCAGGAGATG	53.104	273
	(AT)14	TGCCACAGAAACCCTTATAG	CACTGTGCATTTCTTCGG	56.136	294
	(AAT)7	CCCGTTGTTCATAGGATAAG	ATAAGAGGTTGTCGCTGTTG	55.489	236
	(AAT)7	AGATGAGGGAAAGAATAGCC	AATTGGGACTCCTCTTGAGT	55.276	279
	(TA)10	AGAAAAGTCAGAGTAAGCCG	ACACAAAAACTCCCGCCTAT	58.579	249
	(TAT)7	TCCACTCTCACAACCTTCTT	GACGATGAGTCCTCCAATTA	55.118	217
	(TA)11	CCTTAAGGAAGAAGGCTCTC	ATATTTCATCTCCTCCTCGG	55.747	255
	(TA)20	TGGTACAGCAGAAGACTTGA	GGACCATGAGGAAGAGAAAT	55.621	264
Phvul.001G093900.1	(TTA)11	CATTATCGATCTCGGTTCTC	ATGTCATGCCTCTCTTTCAC	55.176	240
	(AT)16	CACTCACGGTTCTAACTACA	CGGTTCGATCCAGTTTTATTGG	62.689	299
Phvul.001G128200.1	(AT)18	AGACGATCCAACACTCTTGT	CCAAACCAATTCTCTTTCCC	58.477	220
	(TTA)12	GTCATTCCAAATTAGCGACC	CTAGAGAATCCTCGTCATCA	52.798	299
	(TAA)7	CATGTCTACGATTCCCCTTA	GGTTACCCCAATTTTAGGAG	55.274	206
	(AT)19	GGTTGCTATTTTGGTCGC	GCTAAAAGAGAAGTTGGTCC	53.332	297
	(AATT)5	CCCAATTAACAGTAGGACCA	TCACCGGACATGTATGAAC	55.027	127
	(TA)16	GCCAATTCCATCCCTTTAC	AGTCACTTAAGGGGCTTGTT	55.558	272
	(TTA)12	TTAATGTTACGGACGGACTC	GCGGGAATAATTACATACGG	57.06	213
	(CT)12	CTTCAAGAAAACCCTCCTTG	GTACAAGAGATCAGTGGGGA	55.013	243
	(AT)21	GCAGTGGAAAAACCAACTTC	GTGTTTCTCGCTAGCTGACT	54.915	254
Phvul.002G021700.1	(ATTTG)4	GTCACTCCTGTGTATGGCTT	ATAGTGGAATTGGAAGGGAG	55.665	164
	(TA)17	CCAGTGAACTTGCCAGTAGT	GCAACTAGAGGCTTACCATGT	56.159	300
	(TAT)7	GCCTACGTGACATACACAAA	GTGCAGTTCAGAAAAAGTCC	54.974	221
	(TTC)7	ACCACACACAGACACAACAC	GCGAAGACAAAAGAAGAGAG	54.531	194
	(AT)19	GTTTTCTGGTGTATCGGTCT	CACACAAAAATGTGGTCCC	57.156	286
	(GCAT)5	GGCACAAAACTACATCGC	GCGATAGCTTTTCACGTAGT	54.911	269
	(ATT)7	GGAAACACCTGTGAGTGAGT	CTAGTGAGCCAAACATTGGT	55.323	280
	(TA)33	TGTGTAGGGTAAGAGCCTTT	ACCCTTAACTAGCTTGACCC	55.084	260
	(AT)10	ATACCCAAATTACCCGTAGG	CTGAAAATCAGACCAGCGTA	56.523	277
	(TAAAA)4	GTTTCTTTCTTCTCCCCTTG	AGGTACACTGTCAGCTGGTC	55.201	252
	(AG)20	ATATCCAGGGGGACCTACTA	TATTACCAACCAGGCATAGG	55.229	275
	(TTTA)6	GCGTGTCAAGTACACTACGA	AGTAGTGACCACTCGCTTGT	54.943	135
	(TAAA)5	TACTTTTAACGGTGTCCTCG	AGTTGTTTGGAAGAGGTGTG	55.19	142
	(CTT)13	ACCCCTTTCTCTCACTTCTC	GTAGAAAGAAGCAAACACGG	55.206	161
	(AT)35	GATTGCTTCCATAGCAACAG	CTTCTCATTACTCACACGCA	54.924	190
	(TC)11	CTTTTCTCAACCTCACCAAC	GAGATCCATTAGCAACAAGG	54.873	135
	(TATT)6	CATGCAATGGAAGCACTAC	AGGATCTTAACATGGACGTG	55.07	208
	(AT)18	CTTTGAGCCATTAACTCCTG	ATGTCATACTGAAGTCGTGC	53.547	291
Phvul.002G098200.1	(TA)16	ATACCCAGCCAGACAAATAC	GAGACATTCTTGGTCCACAT	54.821	183
	(TA)15	ACATGACTCGTCTAACTGAGC	TTAACACCCGTGACTTTACC	55.171	276
	(AT)12	GTGTACCAGACAGGAGTGCT	ATCTCGGGTGCTCTTTACTC	56.058	300
	(AT)11	TAACGGATCATATCGGAGAC	TATTTCTCTCTGCCACCACT	54.937	176
	(CATAG)4	AGACTGCACCAGCATAGAGT	TCACGTCTCTCTCTCCTCAC	55.397	151
Phvul.002G166400.1	(AAT)7	ACACACACTTCCTCGCTAAT	GTCAAATGAGGTGGTCGTAT	54.886	194
	(TTTA)5	TGCGTAGAGATAACGTGTGA	CAAAGCATCTGAACCGATAG	56.007	185
	(TA)15	CCACTTTGGGAGAAGTGATA	GCTTGTTTCACACTTACGGT	55.394	274
	(ACAAA)4	CAAACCACAGCCATAGAAGT	GTAACGGACGACACAGAGTT	55.215	246
	(AAG)7	TTAGTTAGGGAGAGGGGAAG	GTGAGTGGTAAAGGTGGAAA	55.12	256
	(AAT)7	TCCTCTCTCTTTCATCTGGA	GAGAGGAGGAGATTGTGGTT	55.703	262
	(TAATA)5	CGTGGAGCATATTCTTCCTT	TATTGGCGAAAGGTGTTGAC	58.625	145
	(TA)11	GACGGTAGCTAGGCAAATAA	GGAGTGAAAGTCGATCAAGA	55.327	230
	(AAG)7	TTGGAGATCAAGGAGGTAAG	CTCTTGTGTTCTTGTCATGC	54.223	288
	(CTAA)5	CTTTCCTCCCAACCTCTACT	AGGCTCAGTTCAAGTCATTG	55.449	156
	(TA)18	GATCATTCAAGGAACTCTCG	GTACAGACAGGAAGGCACAT	55.127	219
	(AT)11	GATGAAAAGCAGGTTGAGTC	GTGCATGAAGACGAGTAAGA	53.892	199
Phvul.003G072500.1	(TA)30	TTAGGGAAGTTGGTTCACAC	TTGCTCTCTCCATACACACA	55.187	200
	(TA)10	GCCTTTCATTAAGCAACGAG	GGTCTTACTCTACAACCGCA	55.489	270
	(AT)12	ATATGAGACTTTCCCAACCC	TGAGAAGAGAAGCAAAGGAG	54.95	298
	(AT)21	CAACTTGACTAGACACTCACTC	GTTTGGCTTAGAAAGTGTGC	55.194	246
	(AT)10	TTGGAGAGACAATACATGGG	GCTAGCCACAATCCATCTTA	55.497	247
	(TA)13	ATTAAACCTCGGAAACCAGC	ACATAGTGCACTGGTGGC	55.306	233
	(AT)10	GGTTATGGTCATAATCGCC	GCCTTTGGAAGTCCTAGATT	55.128	296
	(AT)10	CAAGCTTGTCAAGAGAAGGA	GAAAAGACACTTGAACTCGG	54.987	238
	(AT)17	GCCCTCCTCTAAAATGAAGA	GGCACACCACTTAACTCAAA	56.262	279
	(AT)14	CTCTAGACTTCGACACCCAG	CTCTTGTTGGATGTCTTTCC	54.727	212
	(AT)10	CTCTAGACTTCGACACCCAG	CTCTTCTAGGATGTCTTTCCC	54.708	174
Phvul.003G129700.1	(AT)12	GGATAATTTGACACCCTTCC	TTCTCCTGTAATCCTGATGC	55.288	282
	(ATT)9	GGTAGCAGAAGAGACAGCAC	AGGATCCATGAAACACAGG	55.763	194
	(ATT)7	TTCTGTCTTCAATCTCCCAC	CCAAAGAATGGAAGAGAAGG	56.451	291
	(TA)12	CTGAAGGACTTTTCGTTGTC	CTCCAACTCACTAAAGTGCC	55.024	183
	(TA)10	CCTTGCTAATGTCAAAGTCC	AGTCACAAAACACCTCATCC	54.913	220
	(AAT)7	TGTCTTGTAGTCAGAGGCAA	TTATGACATTAGGGGAGTGC	55.169	256
	(AT)11	TGGTCATTCAGCCTAGACAT	GCACATTCCTTGTAACTTCC	54.779	298
	(AT)10	GAACCAACAAACATAGCACC	GTCAACAGGCAGGAACAG	54.939	300
	(TA)11	CAAACCTAACCCACCTTCTA	CGGAGACTTACCAGAGGTTT	55.981	220
Phvul.003G269200.1	(AT)11	ACTGAAGTTTAGTGGCATGG	TGTAGTGCACAGCTAGTTCG	55.227	282
	(GA)12	TTGGACTTCTTCACCCTAGA	AGCTGCAAGAGCATAAGAAG	55.194	173
	(AGTG)6	GGAGAGAAGATCTTGGTGTG	ATAGAAACACAACGGGACAG	55.156	235
	(AT)10	TTAGTAAGTTCTTGGCAGGG	GTCCCTCTCTTGCCTTATCT	55.112	207
	(TTAT)5	GCATGAAGGATGAGAGAAGA	GGAGACAATTTCCTTCACAG	54.727	277
	(TCTGT)4	TTTGGGCTCTGTAACACTCT	ACTGGAAAGAGGAAAACCAG	55.948	154
	(TTTA)5	GTAGGCTGATCCCACAGATA	AAACCTGAGTCAAGCCAAC	55.252	238
	(GAAGT)6	GGTGTGAGTGAGGTGAAGTT	AGCAGTTTGAGACCAAGTGT	54.905	240
Phvul.004G005600.1	(TA)20	CAGGAGGTTGTGTATTGGTT	ATACTCGTGCGACCACTTAT	54.852	226
	(TA)13	CTTGGGTCCACTTTTAGTGA	TAGTACAACCAGACATGCCA	55.063	278
	(AT)19	TATTCAACTGTATCGGCTCC	CGTCATTAACAAGCAGCAC	55.389	170
	(AT)12	ACTCGTCGAAACACATAACC	CCTGTACAATGTCACCACAA	55.239	277
	(TC)10	GTATTGGTGGAGATGGAGAA	AGAGAGGAAGAAAGAGCGAT	54.984	188
	(TA)25	GAAGGACTTGCGTGATAAAC	GCTCTCTCCTTCTCTCAACA	54.736	237
	(AT)11	AGATTTCAAGGAGAGAGGCT	CCTCAGTCTATTGCCAATTC	54.873	174
	(TA)10	TAGTCAGCCTACACAAGGGT	ATGAGATTAGCACAGCCAGT	54.961	196
Phvul.004G053000.1	(AT)12	GAGGATGACTCCGATTATGA	AGTTACCCAACCAATGACAC	54.803	180
	(AT)12	GATACAGCATGGGAGGAAT	GAAGAAAATGAGGGGAGAGT	54.913	181
	(AT)18	GATCGGTTATTACACAGGGA	GCTATGTTACCGGGTTTATG	54.83	165
	(AT)11	GCACGTGAATATTGTTTGCC	GCTTGCCTTTTTCACACC	56.782	283
Phvul.004G058700.1	(TA)10	TCTCCATGAGCTACTACATCC	GAAGTTTGCTCAAACAGACC	54.974	185
	(AAT)8	TTTCCTAGTTCACACGAGAG	TGGCCACACTAGTTTAGAGG	55.5	237
	(TA)12	AGTGGTTATCTGATGTCGCT	CCTCATGCCTACATCTTCAT	55.154	237
	(TA)14	ACAGGAGACTGCTGGAATTA	GATTCCTACCACCAAATGAG	54.536	253
	(AT)13	TAGATGCTATTACCACCGCT	CTACTACGGGTGCAGATTTT	54.601	289
	(TA)26	CAAGAAATGGAGGTAAGCC	GACTTGTGACAGGGAAACAT	54.913	260
	(TTA)7	GGAGAGAAAAACGCACTAAC	CACCATGTTCTGTTGTCGAT	56.896	261
	(GA)10	ATATCATCCTAGATGTGCGG	CAGACCAAGACCAAAGAAAG	55	251
	(TTTTA)4	ACCACATGCTCCTAAGTGTC	AGAATGACAACCCAGTCAAC	54.913	260
	(TA)12	GGCACAGAGGAATCAATAAG	TATAGACGTTGATGCACCTG	54.722	164
Phvul.004G075900.1	(AT)19	ACATAGGCAAAGTGTATGGG	CCAAAGACTACGAATTCACC	54.792	261
	(TTTAT)4	GAGCTTGTTTAACTTGTGGC	GAAATGTTTCTAGGACGACG	54.959	262
	(AG)13	GGTACCAAATGTCACCAAGT	CTTTTCACTCACTTCCTTGC	55.156	186
	(AATAT)5	GATGGAGCACCAAATGAAAG	CTCGGAATGCCCCATTATTA	59.751	298
	(AT)10	CATCAAATAGCCGTCCTAAC	AGGAGGGTGAAGAGATTGAT	55.192	257
	(TA)13	GCCATAAGATGGATACACAC	AAGGAAAAACCTCCAGCTAC	55.207	300
Phvul.004G016500.1	(TAT)9	GTTGGAGATCTTGTTGGAGA	GGACAAGACATGTGAACGTA	54.366	225
	(AGAAG)4	GAAGGAGGAGGAGGAGAGTA	GTGATCACCTACCATTGCTT	55.057	300
	(AT)17	TGGAAGGAAAGACACTAAGC	GCTCCTCACTTCAGATTGAC	54.86	230
Phvul.004G135100.1	(CA)15	AGTGGCTAAACCATCCAGTA	ATGCCAGAAAGTGAACTGAC	55.264	169
	(AT)15	AACCACAACTTCCCTATTCC	ATATCACTCACCAATCACCC	54.621	248
	(TA)21	GTGTCCTCGTGTCCTACATT	CCATTCTCACTTTCCCACT	55.001	283
	(AT)12	CGATACCAAACAAGGAGTGT	TCACAGTGACAAGTTCTCCA	55.036	253
	(AT)11	CACCACACCATCCTTTACTT	TTACTCTAGTCGTGCGAGGT	55.228	269
	(AT)11	GCGTTTCCAATTCCATTGC	ACCCATTAAGTTGGTGAGTC	54.002	292
	(AG)16	GGATAGAGGAAGTGGACAAA	CCATCACGTACTCTCCTCTC	54.736	298
Phvul.005G020300.1	(TA)23	CATAACTCCTCCAAGAGACA	GTCAGGATGTTATGCTTTGC	55.825	283
	(TA)13	GCATACACATTTCACTCACACC	GCTCAAGCAAACCCATTTTC	59.691	298
	(TA)14	GTGACATTCTTGTTAGCCCT	AACAAACACACTTCTCCACC	55.003	249
	(ATC)7	CATCTGAGGTTCATCCAAAC	GAGAATGGGTATGATGATGG	55.166	174
Phvul.005G027200.1	(TA)19	GAAACCAGGGGAGAAGTTAT	GGTGACGTATCCACTCACTT	54.952	203
	(AGTG)6	GTGTCAGTCCTTCATTGCTT	GTTTTCCCTCTCGTTTACCT	55.05	232
	(AT)20	TGGGATCTCTAACGCACATA	CGTGGGTATGTCATTCATGT	56.647	300
	(AT)12	ATGCTACAAACCACATCCAC	TTTAGTTAAGCTCCGACAGG	54.901	206
	(AG)13	GTGAGCGAAGAATAATGAGG	GCATCTTAGTCGAAAGCAGA	55.869	291
	(AT)17	TTAGAAACTTCAGACTCGCC	GGCAACTTGACAGTGATACA	54.549	288
	(ATA)17	GAAGCTATGAACGGTGAACA	AATTGTGAGGGGACCCTAT	55.774	261
	(AT)12	GTACAAGCGCATTTCACC	CTTTCACTCAACCTTCTCCA	55.424	187
	(TAA)12	CTCATGCGATGTGAGTTTG	ATCTACTGAAAGCACGTTCC	54.516	271
	(TA)23	GGTGAGATGGTGTATGACAA	ATTAGCTATCGGGAATAGGG	55.081	285
	(AT)10	CACATAAACATGGTAGGTGC	TGAGGTTGAGGTTTGTATCC	55.033	251
	(AT)16	GATGTAGAGGGGTAAACCAA	CTTCAAACTTTCTGTGGCTG	56.14	300
	(AAAGA)4	AGCATCCAAGCTGAGATAAC	GGTGAGATATGGGAGTGAGA	54.922	276
	(TGG)7	CTCTGAGATGGGTTGTTGTT	GAATGGAAACTCAGGTTGTG	55.548	272
	(TAATG)4	CTTTGCAGCTGTTGTCTTAG	CATTTGACTAGCCTTTCGTC	55.123	299
	(TCT)8	CTCACCACCACAATCATGTA	ACTACGAAGCTGAACGAGAG	54.928	182
	(AT)14	GGATGGATGCAGTAAATACC	ACCACTTAGGTATCCCAACC	55.447	163
Phvul.005G031200.1	(TCT)8	CTCACCACCACAATCATGTA	ACTACGAAGCTGAACGAGAG	54.928	182
	(AT)14	GGATGGATGCAGTAAATACC	ACCACTTAGGTATCCCAACC	55.447	163
	(AT)10	ACACGTGTCTTCACTGACTG	CCTTGTTATAGGCAGGAATG	54.944	264
	(AAAT)7	GTTTTCCTTTCTCAACCCAG	CGTTTCTTCAAGGCTATGAC	55.123	286
	(TA)19	AAACTCGGATAAACTCCCTC	TTATCGTTGGACTCGAACTC	55.372	234
	(TA)16	GACATTGTGAACACAGAAGC	CTTCCACAGGAGAATGGTT	55.001	246
Phvul.005G087100.1	(AT)12	TATGGTGCCTAGAGGAAGAA	GAAGGAGCATAATGGAACAG	54.873	251
	(TA)10	CTTAACCCCTTGTTTCCTTG	GGGTATAATGCCACTGATGT	54.86	281
	(TC)11	GATTCACCACGTCAAACTCT	GAAGGGGGTAAGATTCATTC	55.138	254
	(AAT)8	CACACTTACTGGTGGTTTCA	AGCACTCCTAGCCAATACAA	55.159	245
	(AT)17	CACTCAATTAACAAGGGTGG	GTCCACGTAACTATAACCTACC	52.354	128
Phvul.005G117900.1	(AT)25	TAAACAGGCGCTTGTCCAT	TAGAAGTGAAAACTTCCCCG	56.949	295
	(AT)10	GCATCTTGTATAAGGGTTGG	GTCCACACTAAAAGGGTTTG	54.713	285
	(TA)18	GAGGCCATGGAGCTATCTA	TGTACTGTCCCAAACAGTTG	54.48	234
	(AT)10	CACGACTTTGTCCACATCAT	AACCGAAGGTCACACTAGAA	54.854	257
	(AT)12	AAACAGATCCACACGACTCT	AGCGCGAGCTATATTACATC	54.962	209
	(TA)20	GCTTAACAGTTGCTCCAAAC	TCTCACCAATCTCTTCAACC	55.152	288
	(AT)16	GTTTGAAACCTGTGGAGTGT	TAGACAACCCGTTATCGAAC	55.252	280
	(AT)10	TTTAAGTGCTCTTCCTCTGC	GCAAGTTGGATGGATTTGTC	57.99	300
	(ATTTT)5	GTCTTTTTGTCTGGTCTTGC	AGCTCCCCTGTAGTTAAAGC	55.396	105
	(AT)10	TCCAAGACTGGCTAAGACTC	AGAGTTAGGTTCTGTGTGGG	54.239	229
	(GA)14	CACTGCATAATTCAGAGTGC	GATGAGGTGCCAGTAGAGAG	54.913	159
	(GAA)8	TGAAAAACAGTACCTCCCTG	CTCGATGTCAAATCCTTCTC	54.81	287
	(AT)16	GTGCTGCATTGAGAATCAC	GTTCATTTCGTTGACCCTC	55.439	205
	(TC)11	GTCACTCTCTCATCCTCCAA	GCTATTTGGTGGTAGAATCG	54.932	239
	(ATGGG)4	CCTTCTTGCATACAATCCAG	TTCCTCAGAACAACCAACTC	55.239	236
	(AG)10	AACGTCCCTAATTTCCTCTC	TGACAGTGATATGGCAGATG	55.421	224
Phvul.006G010000.1	(AT)10	AACCTCTGATCACACTCGAC	TGAACAGATAACGATCCTCC	55.118	213
	(AT)18	CTGGCTAAACTTGGTTAGGA	GACTCGTCCAATACCGACTA	55.24	171
	(TA)19	AAGCAAGTTCACTGCTGAGT	CAAACCTGAAGCCTTTATCC	56.449	266
	(AAT)9	ACATACAACTGACAAACCCC	AGGACTAGAGGGAGCAAAAC	55.194	263
	(AT)16	GGGGAAAGTCCTGGATATTA	CACTGAGGGCCAATAGATAG	54.923	261
	(TTC)9	ATATTCCACCTTAGCTTCCC	CTGTGGGAGTGAAGAAGAAG	54.979	196
	(TA)23	AATGTGACTCTGTCGGGATA	GGACCTCGACTCAAGAAAG	54.862	260
Phvul.006G018700.1	(TA)12	CTTGCTGTTTTGGCTAACTG	GGGGTACTGGATTTCTCTG	54.487	270
	(AT)11	AGATGGAACAAACAGTCACC	CTACCCCACATACTTCAATG	52.999	300
	(AT)16	TAACCAGTGGGAAGGAGTC	CACCCCTAAAGTGGTTCTAA	54.416	240
	(AT)13	GAAGTCATTGGTGCTTCATC	ACCAGGAAGCTATGAATGTG	55.24	228
	(CCCCT)4	GTATCTGCGAAACAACCG	GGGTACGGATTGCTTGTAT	55.015	233
	(AGAAA)4	CCTTGTGACTTGCCTTGTAT	TGGCACATACGACATACATC	55.277	260
	(AT)20	CCCTAATATTCCGCTACTCA	ACTCACAAGTGAAGGTGCTT	54.905	299
	(ATT)7	ATGGCAAAGTTAGGGAACTC	AGGGGTTAGAGGTCAATCAT	55.077	270
Phvul.006G038000.1	(AG)10	ATAACTCGTAGCTCACGCT	GAAACAACTTTCCCTTACCG	56.366	300
	(AT)12	ATTCACCTTTGACTCCTCTG	CTACACTCTTCCTTGCATGA	53.911	289
	(AT)12	CCTTTAAACCCCGTGTAAGT	GAGATAGGATAAGGGGGATG	55.104	239
	(TG)13	GTACCGGTTGGTACAAGGTA	ATATCCCGACCTTGATCTCT	55.158	279
	(TA)13	CGTCGCAACACCTACTATTT	TAAACTGGCGGGTAAATTCC	58.943	244
	(TA)15	GGCTAGCACAAAATCATCAG	GAAACGTTAACCTCCAACAC	54.699	275
	(AT)17	ATGAGTTTAGTCCCCAAAGC	GGTGTACCGTCCAACATAGT	54.84	261
	(ATT)22	CCGAACTTCTACATACCTGC	GCACAGAAACAGGAGAAAGA	55.584	189
Phvul.006G041400.1	(AT)16	TCACCAGGACTTCTAAGATAGG	TGGCCCTACGATGTTTATAG	55.387	248
	(AT)17	TCTCCATCAGGTGTAGGTTT	GACATAGAGTTTGGGCTTTG	54.959	147
	(TA)25	CATTTGGTTCCTTGCTTGTG	AAAATTCTCCACCCTCTCTC	54.913	284
Phvul.006G056500.1	(TA)15	ATAGGTGTTGAAGTGGTGCT	GCATTGTGAGTGAGCATCTT	56.369	258
	(AT)14	CCAAAGGACTATCATCACTC	CGCCTTCCAAAACTCTAGTA	54.901	277
	(TA)13	AACAGTATTCACTCGGATGC	TAAGGCTGTTAAGGAGCAAG	55.06	255
	(TA)16	GTTGAGATCATAAGTGTCCG	CATGTCAGTGTTTGTATCCG	54.885	251
	(TTAT)5	GTCACATGACTTACCTACCCA	GTTCAGAGAGCCAACACTTC	54.952	273
	(TTAT)5	GGTAACAACTCACCTACTATGC	CAGTCACAAATCCACGCTA	55.676	216
	(TA)11	ATTATTACTAGCGGGCACAC	GAACACTCGCATGGATTAAG	55.835	244
	(AT)12	CACCACAACAGAAGGAAGAT	ATATGTGGGGGATTGTTGTC	57.012	257
	(AT)25	GAGGATTTTTGTCTCACCAC	GTGCATCTAGGTTTAGCGTT	54.75	146
	(AT)10	GGGGACTTTTCCAAACATAC	TCCATAGTATGTGGCCTACC	55.04	172
Phvul.006G066800.1	(TA)15	CGGTAAATAGAGTGGGATAGAG	AGGGTCCCAAATAGTGTGTT	55.939	259
	(AT)11	ACTACAGTGTCGCTTTCCAT	GGCATTTTGCCAACCATAAC	60.196	233
	(TAA)15	GAAGTGAAGCTCAGAAATGG	GGAATATTAGTGGTGACGGA	55.004	263
	(TC)10	CTTCTCCATCCACAGATCAT	ATCCAAGACCTTCAACCAG	55.001	231
	(AT)13	CTTGGACAGATAATGAGACG	GAAAGGTTGGTGCTGCATA	57.263	254
	(TATT)6	GCAAGTCACTTCTTCCTTTG	GTAGGACACGTATCCCTTTG	54.662	220
	(TTAT)5	GTGGTGGCAATAGAACTGTA	GTTTCTCACCCCCATGAT	55.473	214
	(TA)12	CATTCTGGTTTGTCTGCAAG	CAGACCCTTTTTACCTGCTA	54.741	200
	(TATT)6	AAGGTAGCCACAAACACACT	AAAGGGTTCTGGATTCTCTC	54.913	252
	(TA)19	CAACTAGATGTTGTTGGTCC	CATCATAACCACGAGGAAGT	55.07	295
	(CAC)7	CTGGCTAACTGACTCACTCC	GGATGGTCTGAACAAGTTTC	54.538	211
	(TA)12	ACCACCTTAGCTTGTCACAT	GTCATGTCAGCATCCCTTAT	54.97	221
Phvul.007G086300.1	(TATT)5	AGGAACCTCCGATGACTTAT	CCAACCAACCTGGTAGTAAA	55.182	264
	(TA)19	ACTAATCTAGCTTTTGGCCC	GTTCTTTTTCTCGAGAGCC	54.242	281
	(ATGT)14	AGCTTAGGCGATATTCCTCT	CACTAACCATCCAGACAAAG	53.157	282
	(AG)11	TTAAGAGGTGGTGGTTGAAG	GGCAGGGTGAATATGTATGT	54.86	268
	(AT)10	GGCTGTGTGTGTAATTTTCC	AATGTGAGGCAACACATCTC	56.025	250
	(AT)12	AAGGGTCTTATATGTGGTCC	CACGTCACTTGCACATCTA	53.909	244
	(AT)12	GTTTATCAAGGGTGCTGCTA	AGGAGAACTATCTTGGGAGG	54.961	245
	(AT)11	GGAAGTTTACGGTGGTCTTT	TCGTTGTGCAACTACTCACT	54.363	244
	(TCTGG)4	GTGGGTTGGTAAACCTACAG	ACTTCTTGGGACATACATGC	55.057	202
	(AT)10	CATGGGTTATAGATGCACAC	AAAAGGTTGAGGTAGACGGT	55.4	205
Phvul.007G112200.1	(TATT)5	GGGGTTTCATATCAGAGCTA	GTGATTGAAAGGAGCAGTGA	56.343	276
	(AT)11	GAAGCCAAGATGGATTAGAG	TCCTCCTTTCTCTCACAGTC	54.375	234
	(AT)22	TACAGCCATTGTCCAGCTAT	CCCAGACACGATTAGTGTAA	53.655	282
	(TA)10	GAAGCTAAACCTTCACATCC	CATGTTTTGGCTGTAGAGTG	54.327	267
	(AT)25	GTCACGAATACCACCAATTC	ACTTCACAGTTCTTCTTCGC	54.706	205
	(AT)10	CAGCTATACTAGGACACTGTGG	GTAGTAACAGCTGAATTGCG	53.779	266
	(TTA)23	CGACCGTGAATTCGGTTAT	CATGAACCTCTCGGTTTTAG	54.971	272
	(TC)12	AGATAGAGAGAAGAAGGGGC	CGAGAACTGACCTGAAGAAC	54.965	255
	(AT)11	CCGAGAAGTTATACCGAGAA	ACCTTACCTCTTGGGTTGAT	55.159	217
	(TA)10	ACCTGAAAGAAGGGACGTAT	GGTTGTCGAAGTATCATTCC	54.521	252
Phvul.007G160900.1	(CT)10	CTCCAAACTGGAGTCTTAGC	CCTGCAGAAGAGGTTAATTG	55.135	300
	(AT)10	GGTATGGGACAATCATCAAG	TCACACTTTGTGCAGGTAAG	54.838	140
	(AT)12	TGATAAGGCTAGTAATGCCC	AAAGTTCTTCGTCCTCTTCC	55.159	213
	(AC)10	TACACATGTCATTGACGCTC	TAGAGGTGCTTAAACGAAGG	54.901	265
	(AT)11	AGGAGACAAACGGTTGTAGA	TGATCAGTTTACAAGCCTGC	56.516	186
	(TTA)7	GATCTTTGCTGTGCTTTAGG	GCCATTTAGTGAAGATGAGC	55.027	263
	(TAT)13	TCAAAGGATCACCTTGTCTC	CAACCTAGTCCACACTGGAT	54.965	297
	(TAT)11	GCTTTATTAATCCCTCTCCC	CTCAACATTGGAAACCTCTC	54.727	207
	(TC)13	TCTAAATGCACGACACGTAG	AGGGAATGGAGAAAGTAAGG	54.982	242
	(TA)14	TCTGGTTGGATATGAGACAC	AATCAGTTACCACCTAGCGA	54.994	265
	(AT)11	AAAGAAAGGGAAGAGGTGAC	TATTTCATGCCCTAGGCTC	55.405	274
Phvul.008G014700.1	(AT)12	GTTAATCACACTCCAGATGC	GCTGAGTTTTGGCTTTAGTC	54.423	174
	(CT)23	GAGCCCAAAAGGATTAGAAG	GAACCAATAAGCTCGTTCAC	54.946	279
	(TTC)9	GAACATGGACGTTAGAGAGG	ACCTGCACGAACAGAAGATA	55.922	266
	(AGA)9	CATCACCACATGTAGCAAAC	ACGTTGACGATAAACTCACC	55.143	104
	(TA)16	ACATTACAAGCCCATACACC	CTGCGTGTCATTCGTACATA	55.723	145
	(TA)18	ATTAAGCCGCCAAACAGTTC	CACCGTAGCATGGTAATCTT	55.287	299
	(AT)10	GTGACGTCCTTCTTCAACAT	CACCAGTCTTTCTTCCTCAG	54.979	240
	(ATA)11	ATACATTCGAGCATAGCGAG	TCTGGATCTGTTATTGCAGC	56.443	232
	(GA)13	CCCTAGAAGGAAGAGATTTG	CACAACACTTGTGACTGAGC	55.158	152
	(AGAA)5	GTGACAGTGAAGAGAGAGGG	GTTGTGTTGTGTTGTTCTGC	54.979	116
Phvul.008G020900.1	(AT)33	AGTAGATGCAAACCTTCCCT	CCCTCGTCTCTCTCTCTCA	55.49	274
	(TA)26	AGAGGGTGTTTGAGTTAGCA	ATGTTGACCTTACAGCGAGT	54.877	250
	(TA)25	AAGTCATTGTCGAGTGGAAC	AAACACTTTACCACACACCC	54.891	243
	(GAAT)5	CAGTGAGTGGTGCATAGAGA	CAGGAAGGTTCTGTTTGAAG	55	292
	(CAT)9	GCACTGCATGTAGTCTCAAA	GCAGCACTTCAGTGTTACAA	55.001	222
	(AAG)8	GATTTCCAACTGACGTATGC	CTCAGATTCCTGTCCACACT	55.084	222
	(AG)14	ATGAGGAGAGAGAGGAGAGG	TCTTTCACCCACCAAACTAC	55.12	257
	(TATAC)4	CAATGATTATGGGCCTAGAG	GTTGATTCTTAGTTGCGGAG	55.123	210
	(GA)10	TAAACCCTAGAAAGAGCGTG	AATAGCCTCCAACTTCTTCC	55.128	147
	(TCT)7	CGGCTACTGAGGATTATTTG	ATTGGACTCACTCCACAGAC	54.888	257
	(AT)11	GAACATGCACCACAACACT	CTGATCTCGAAAGCATGAGT	55.536	291
	(TA)11	ATACCTGTCGAGTTCAAACC	CTCCTCTCAAGGGACCTAAT	54.961	273
	(CT)10	CGCAACTAGAACAGACACAA	CACATGGTACTGTGTCCTCA	55.225	258
	(GAA)7	CAGAAAAACAACCGTCTCTC	TCAACTTCTCTCCTTTCTCG	54.779	137
	(CAAT)5	CTATCATGCATGCTCTTTGC	ACTGTCCAACACAGAGACAA	53.893	238
	(AT)20	GTAACACTCCCTACAACCCA	GGGGAATTCATTCTCCTTAG	55.308	271
Phvul.008G031200.1	(AAG)8	CATTAATTGTAGGCAGCACC	GTTAAGCAAATACCGGTGAG	55.014	229
	(TA)21	CTGTGTTGTGAAGCATAGGA	GTCTTGCGGTTGGTTTGT	57.033	293
	(ATA)7	ATCCTAGTTCCATCCGAGAC	ACCCACACCAAACAGAATAC	54.803	269
	(AT)14	TCAGAGAGAATCAGTGGTCC	ACTGCAACCCTGACTAAATG	55.323	231
	(AT)11	GATTGAGACATAGTACTCTCGG	TCACTCGTGATCCACTAACA	55.003	297
	(AAT)7	TGGGATGCATGTAGTTAGTG	GTCTGAACTTCAAGAAACGC	55.143	204
	(ACAA)6	AGGACCACCATACCTACACA	TGCAGACTAAAAAGAGGTGG	55.63	173
	(TA)10	CGTCTTTATCCTCACAAACC	TTCCTCTTCCTCTCTTACCTC	54.42	293
	(TCTCT)4	ACCTCTCTCTTTTCACTCCC	AGTCTACAAGGCATGTGTCC	55.127	292
	(TC)15	TTTCTCTCTCTAAGCGCAAC	GGATCGATCAACAATGAGAG	55.552	266
	(TA)14	AGGGTTTTAGGTATAGAGAGGG	GCATCAAGGACCCATTTG	57.342	284
	(AT)25	CAAATCCATGCTGCTATCC	TGTTCACACATCCTGTTCTG	55.372	140
	(TA)10	GAGCATCAGTGTTATTGCCT	CCCTTCCGCTTTATTACTCT	55.338	245
Phvul.008G061300.1	(TC)11	GAAAATAAGAGCCGACACAG	GTTAGAGGACGAAAATCGTG	54.959	216
	(CT)15	CCCCTTTCTTCTTTCTCTTC	TAGAGCTAGGCAATCCATGT	55.075	145
	(AT)11	AGAATTTCAGAGACGAGTGC	GTCACCTGATCCTCAACCTA	55.013	248
	(AT)20	CACCCACCACCAAGTAAATA	GTGGTGGAAAGTTGTGATG	54.603	194
	(AAATA)4	GAAAATAGCAGTTGTCACGC	GGCAACACCAATATAGAGCA	56.288	161
	(TA)11	GTTGGTTCTCTTCTGAATGG	CAAAACTAGTGACTCGACCC	54.854	260
	(AT)10	GAGCACTGATCAGCATCTTT	GATCAATGAGGAATCGAGAG	54.719	263
	(TA)13	CTTTCAACCCAGTTTGGTGT	CGATAGTGGTATGGTAGGGA	55.052	203
	(AT)11	GGTGCACACTCATGACTAAA	CCATCGGTAATAACAACCAC	55.38	272
	(AT)12	GCTTGATGGAGATGACATTG	TTTGGTCTAGTCCCACCATA	55.515	261
	(AT)17	CGTAAAAACGGGGGAAATTG	AGGTCCATAACTGTTTCAGC	54.346	299
	(AT)13	CTGCTCAAAACTGCTCTAGACT	GCTAATCACTCTTTCTCTGC	51.896	280
	(TA)12	GTTGCTGTAAATGTGTGTGG	TTCTCAAACCTGTCTCTCGT	54.965	243
	(AT)19	CGTGAAACAAACTTCCTCC	CCTCCAATCCTAAGACATCA	55.13	297
	(AT)14	TAAGCACATGAATCTCCTCC	GAAGTTCCTCACATTGCTGT	55.264	287
	(AT)16	ATGTCACGGCACTCTAATTC	TAATCACTCAACAAGCACGC	57.503	222
	(AATA)5	GGAGTGATGCAGCAGATTAT	AGATTTAAGAGAGGGGTTGG	54.982	281
	(TTTTA)4	GTATCAGGCAGTGCATAGGT	GAACTTTTTAGACTGGGGGT	54.892	287
Phvul.009G233700.1	(CTT)10	CACTCTGCCACTACCTTCTT	GGAAATCAGAGACAACATGG	55.463	250
	(TGATT)4	GGGAGTGTTGCGTAATTAGA	GGAGAACCTTATGGTAAGCA	54.478	263
	(TC)10	GCTCTGCATGTTCTACTGCT	GAGAAGAAGCCATTAGGGAG	55.698	298
	(AG)16	CCAAGCCTAAACTTATTCCC	CTATTTCACCTGCATTCTCC	54.873	236
	(TA)10	TACGTGTCATAACCACAAGC	GACTGTGTCTCTTTGGCTTT	54.533	205
	(TA)12	CCTAGGGAATGTTCTTGACA	AACTTCAGTGCATTACCACC	55.143	264
	(TTAT)5	CTATTCGATCCAACACTGCT	AGTACAACGTAAATGCCACC	55.194	142
	(TATT)5	GTATACGAATTGGATCACCC	GTGAAAGATGCACACAGCTA	54.91	197
	(TA)18	CTAGCTTTCAGGGGAGTTTT	GTGGAGGCTCTTTGAATATG	54.873	246
	(CTT)8	TGCTGTAACCAATACACAGC	CAGAAAGATAACAACTGGGG	54.806	294
	(TA)12	AATAAGAGCAGTTAAGGGGG	TTCTTCACCCACACTCATCT	55.545	297
	(TTC)7	AGTGAAACGTAGGCATAGGA	GATGAAGTAGTGTGGAAGCA	53.709	224
	(ATA)7	GCTGAATAAAGGTGGGTAAC	GTCATCACTGCACTCTTGC	55.129	231
	(TA)10	ATCCAACACCTAAAAGAGGG	AACAGACCTCTCCTCCAAAT	55.276	256
	(AG)14	ATAACACGGTTTAGCGACTC	CCGAGCTAGGTTAACAGGTA	54.776	278
	(AAT)12	AAGACATTCTTCCTTCTGGG	TCCCAACATAGACCCATACT	54.403	185
Phvul.010G023200.1	(AT)17	GACAATACCCTAAATGGCAG	GAAAAATACTCGTAGGGACG	54.102	275
	(TA)14	GTGACGTGGTCCACTTATG	CCCAAATCACTTCTTCAAGC	57.393	118
	(TCT)8	AAAGGTAGGGTCTTCTTTGG	GGTTAGAGGATACACAAGCG	54.994	174
	(TA)17	TTCCACATTAGGACACCTTC	AGTCAAACGACAACCAAGTC	55.178	195
	(TCT)8	AGTTGAAGCAAGGTGAAGAG	TAGATACATCCAAGGGTCCA	55.433	251
	(ATT)7	ACTTCCACCATACTTGCATC	GCATGTTATCTGGAAACCTC	54.691	269
	(AT)14	CTAAATTGTTCTCCGAGCAG	CTATACTTTGACATCCACCC	52.015	223
	(ATT)8	CCGAGTATACTTTTGGATCG	TTTCTTGCTCAGCTCACTCT	55.485	228
	(AT)10	TGGACTCCCAACTTGTAACT	GCATTGTACAGGAGGGTTAT	54.167	288
	(TAT)7	AGTGGTGCATGTATTTGGAG	CCAAACTATCCAGCCATTAG	54.944	282
	(AT)16	TCCACCTACAGTACACGACTT	GGGAGATCTGGAGGTAGAAA	55.795	292
	(AT)30	GGGTTCATACACCATCTCTC	GAACCAGAGGTGACTATCCA	55.013	175
	(AT)16	CACATTCACAAATCCAGTCC	GTTTGGTCTAGTTCCCCATA	54.145	249
Phvul.010G028000.1	(TA)11	CACTCCTTCAAACACAGGAA	CTGGGTTTCAATTACTCTGC	54.959	253
	(AT)12	CGATGCTCCCAATTTCACTA	ACCACACCACACTTTTCTTC	55.003	272
	(ATT)10	GTCTCTTTATCTATGACGGG	GGCACTTATCATTGCTCTCT	54.596	197
	(AT)12	GTTCGGTCGGAACATATAAC	TTCATTGTTACCTGGACCTG	56.029	297
	(AAAAT)4	GGAGCTGGAACAATTAGATG	AAACGACATACATGGTCCTC	54.886	173
	(AT)12	GGAGAAGGACTTACGGCTAT	CATATGACATGGCTTCCG	55.812	231
	(TA)10	GCATCCAAGATTCTAAACCC	TTGTCATCTAGTCGGCTTCT	55.107	300
	(TCT)9	AACAGAGGTAGCTTTTCACC	CTGGGGTTCTGAGTTTAAGA	54.508	255
Phvul.010G063700.1	(TA)11	GAGGTATACTTGGAAGCCCT	GGTTTATGTGAAGGAGACTG	52.152	227
	(TGTGT)4	GGGGAAGAGAACAAGAGAGT	CACTCCCTTATCAGCACATT	55.24	161
	(AT)13	TACCGATGGTAATGGGATCT	GTAGAAATGTGACGCACTTG	54.31	187
	(AT)11	AGGAAGTGGATTGTGTGAAG	TAAGAAGAAAGGTAACCGGG	56.047	294
	(AT)15	AGGACACATCAACACATCCT	CGGATTCAATTCGTCTGTTG	59.123	291
Phvul.010G064700.1	(AG)10	AGAGGAGGTTCATGTAGGCT	CTCGAGTCTGTCAATTTGTG	54.24	167
	(AT)28	GCTAAACTAAACGCTTGGAC	CCCTAGTTCCCACTGCTATT	55.929	275
Phvul.010G091100.1	(AT)11	GCTAGTCAAATGGCTTCCTA	CCACTGGTTTAGTTTTCTGC	55.043	128
	(CTT)7	TCTCTTCTCTCTCCGATCAA	GGATTCGTTTCGTACTATGG	54.77	195
	(TTA)7	GTGTTACTTATGTGGCAGAGAG	CGCCATCCTTAGGTGTATAA	55.387	246
	(AAAAT)4	TGAACAACTGTCCACCGA	GAAGATCCACAAAACGACAG	55.718	300
	(AT)10	CCTGCCACTTCAACTTTATC	TTACAGACTAACCGCTCGTT	55.24	241
	(AT)15	GTCATCACACCCGATGATA	GGGTTGGAATGGAGTTAAAG	56.143	291
	(AAATA)4	GTGTAGTGTCCCAGGACTTC	TGACTCAAGGGTCCAATCTA	55.647	285
	(AT)15	TGGTCTCCACCTACAATCTT	TCTGTTTTACACCACCACTG	54.48	185
	(TTTAT)4	ATCAGCATGCTACTCTGGTT	GGAAGTATCAATGAAGGCAG	54.873	298
	(TA)11	AACACCCCTAAAGTGGTACA	CTATTTTGACGTGAGGGATG	55.68	158
Phvul.010G091900.1	(TA)21	AGTGCAAACTTCTCCTTGTG	CAGCGACTCTTTTAACCTTC	54.438	184
	(ATG)7	ATGAAGACAATGAGGTGGAG	TTATCTTCGTGGAGTTCACC	55.203	220
Phvul.010G132200.1	(AT)16	CCTCATGTGAATCGAGACTT	GAGAGGTTGAGAAAGGCTTA	53.885	204
	(AT)14	CTACTCATGTCAAGCAACCA	GACTATACCACCCAAACCAA	54.923	232
	(AAGGA)4	AGGAAGAGGTGGGTTATGAT	AAGAGAGAGAGGGGCTAGAA	54.997	295
	(TA)31	TATCATGGCTCATACTCGTG	GAGCATTCCTTTGTACCATC	54.691	237
	(AT)21	GTAACACAGTTCCACATGAC	CACATGCCAAAATGGAGAGT	58.57	293
	(GAT)9	ATGAGAGTTGTGTTGGGAAG	ATATCACCTGGGATAGGAGC	55.611	179
	(AG)12	AAGAGTGAGGGTGTGAAATG	CACTTCAGTGTCTTCCCACT	55.175	235
	(TA)14	GGTCTCTTCTAAAGGGGGTA	TAGAAAACAGACACAGGGCT	55.024	194
	(AAG)7	AGAAGTAGTTCTCGCATTGG	GGTTATTCTGGGAGTGTTCA	55.033	158
	(TA)11	ATTATGTCAAACCCTACCCC	GGCCTAATATTACAAGTCAGCC	57.028	251
	(AT)11	GCAAAGGTGTGAGTATCCC	TGTCCTATCACGGTGTTGTA	54.885	267
	(TAAAA)4	GGACGAGTGAAGGATTGAT	GCAGTGAGTGTGTGTAGTGG	55.011	294
	(GA)11	CACTCAGTGAACCAGTTGAA	TGGAATCCGATACTGAACTC	55.118	287
	(TA)10	GTCTAACCATTAGCTACCAAGG	CAATGCACCACTCAATCAC	55.774	215
Phvul.010G136800.1	(AAGAA)4	TCCTATTGGATCTCTCTTGG	CACGTTCATCTTGTCATAGG	54.051	276
	(AT)14	AGGGTGAGGAGTATGCTTTT	TACCTCTTGGGTTGAACATC	55.033	287
	(GTGAT)4	AGGTCCAAAGCTAGTTCCAT	ACATCAACTTTCCACTCAGG	55.103	286
	(AT)10	ACTCTGTGAAGGTGGATTTG	CCATGCAGATTTACTCACTG	54.23	249
	(AT)14	CCTTCCACTCATCACTCATT	GCTTGACATGATGCTTTGTC	56.809	248
	(AT)12	GGAACTTTTGGTGTGTATGC	AGGTACCACTGACTCTGACAA	54.755	238
	(TCT)7	CTTGTTCATGGAGTGTTGTG	ACCACAGTCCCCTTTATCTT	55.159	224
	(TA)15	GTTTCTTCAGGTGATCCAGA	ACACTGGATCTTGGCTTGTA	55.753	299
	(TA)10	CACGCACTCTTTCTCTCTCT	ATTGCAGTTAGTGGCAGAAG	55.654	276
	(AT)16	GTGTCTATCCACGGTCTTTC	CACACACGGCGCAATTATTA	60.529	274
Phvul.011G030000.1	(AT)14	CTAAGTTTCCATCCCATTCG	GAACTTTCCAGATGTTGGAC	54.538	282
	(TC)10	CCGTAAGACATTTTCTCGAC	GTGAAAGGCTAAGTCTGACAGT	55.376	264
	(TCT)8	AGACCGTGAGAGAGCATAGA	GTGTACCAAGTTAGGTGGGA	54.987	261
	(AT)10	CTTTAGCCCTCTTTTTCAGG	GTAGAAGCTTGCTTGTTGTC	52.788	223
	(CTTTT)6	CAGTGTCGAAGTGACAGAAA	GTGTGTTTATGAGAAGGGGA	55.033	221
	(TTTA)5	TAACCCAACTCTTTCTGCTC	ACTAATCCAATGTCCTGTGC	55.057	276
	(AT)15	CCGTCAAACATGATCCATAC	CTAAGTTGGCACGACTTTGT	55.57	208
	(TA)14	CCTTCCAAATTTGTGGGC	GTTGTGGCCTTTAACTAGACTC	54.927	239
	(AAAT)5	GGAGTCTTAGTGTGATTCCTTG	GACCACCTCTTCAGCATTAT	54.254	295
	(TA)22	GATACGATCCATGTGGAGTT	AGAGCTTCTGAATCACTTGC	54.789	296
	(AT)16	CGTAAACAGGCACCTAAGAG	ACACCCTTTGCAGGTACTTA	54.914	194
	(TA)12	ATTGGTAAGTGAGGACAACG	GAGCAAGAGAGAGAGCAAGA	55.09	294
Phvul.011G074800.1	(TTA)8	CTCGTAGACATGCATTGTTG	GGATACACAGACATACCCGT	54.751	118
	(AT)13	GGCAATGTCCTCAAGAGTTA	CCCTGTCATACTGAAGTCGT	55.14	286
	(TTCT)5	ATCCACAACACCTAACCAAG	GTGTCACTGCTCTCCATCTT	55.252	253
	(TAT)7	GAAACTAAGGAAGAGTGGAG	GTCGACGTGGGTATATTGTC	55.36	292
	(CT)10	TGTGGAGAAGAGGAGAGAAA	TCCAGAGAGAGAAAGTGGAA	55.027	194
	(TC)10	AGGAAAGTGAGAGGGTTAGG	TGTGTTGTAAAGGAGTGCAG	54.838	175
	(AT)16	GAGAATCAACTCGAGAGCAC	AAGATCACTCATGGACTTCG	55.189	270
	(TC)10	GAGTGATGGGTGGACATATT	GAGTGAACTTTACAGCCAGG	55.024	252
Phvul.011G151300.1	(ATT)10	CGGATCCAATGATCCAAAAACC	CTACCCTTTGCACTTCTTCA	55.63	263
	(AT)12	GGAACAACAATGGAGTCTTC	GATATTCCACGTGTCCATCT	54.796	287
	(CA)15	CCTTTACTCACGGTGCTAAC	GTGTGCGTGTGTCGTGTG	59.237	227
	(AT)11	CGCTACTCACCTTATCGAGT	CAGAAGGGAGACTCCTGTTA	54.471	196
	(AT)22	GGAAGGACACATATCCCTTA	GATTGTGGGATCTACCCATT	56.206	139
	(TA)24	CAAATCAACCTTGCTCCTAC	GCAATACTTTGGCTATCTGC	55.24	229
	(AT)19	AAGTGTTAAAGTGACGGGTG	GAGCACACATGGGTAATGAT	55.797	277
	(AT)18	TACCCATAACGTAGGGGATT	CGTCTCCAACTCAGATCTTC	54.875	237
	(TA)17	ACGAGAAATTCACATCGGC	AGACTACACACACACACACACA	54.855	131
Phvul.011G154000.1	(ATCT)5	GGGATAATGGGATATAGGCT	GTGAATGAATACCATCACCC	55.068	217
