# Supplementary material for: Genome-Wide Association Study Identifies NBS-LRR-Encoding Genes Related with Anthracnose and Common Bacterial Blight in the Common Bean
Source: Front Plant Sci. 2017 Aug 9;8:1398. doi: 10.3389/fpls.2017.01398 (PMC5552710; doi:10.3389/fpls.2017.01398)
Supplement: Table S12 — SSR loci and markers for clusters. [file Table12.XLS]

## Sheet: Sheet1
Table S12 SSR loci and markers for clusters
cluster number	Motif	Forward sequence	Reverse sequence	Tm (℃)	Production size (bp)
1	(TA)17	CCATCTTTCTGCTTCTCACT	GGGTAGTTGCGTGATACTTC	54.63	294
	(TA)35	ACCTCAGAGCTTTAGGGTTT	GGTTGTCGAAGTCAAAAGTC	54.802	189
	(AT)19	ATAGGCACTACACCAATGCT	GAGAATGGACCTCTTGATGA	54.852	282
	(TA)16	TTGGTAATGGGCTATCAGAC	CCTCTGTGATCGAAACTCTC	55.169	297
	(TA)15	ATCGAGGTGATTCTTTCAGG	TACATGCACACAATCAGAGG	56.761	207
	(TA)17	GTTAGCTGAACCAACCTCAT	TCTTTAGCAGAGGCTGTAGG	54.346	252
	(AT)11	ATCACAACGGTAAGGACTTG	GCCCAACGAGATTACTACAC	55.156	199
	(TA)10	AGTCTTACCAACGCCAAAC	CTCATTTTAAGGGGTACACG	55.3	227
	(AAT)9	GTCCCACAGGTCAAAGTGT	TTCTCCTCCATGTCTGAATC	55.75	268
	(GGT)7	GACGGTTTCTCTTCACTGAT	GTTCAAGGTGACACGAGAAG	54.264	254
	(TGCA)5	ATTCACTGGAGGCTCATTC	CAGGAGCACTGAAAAGAAGT	55.075	256
	(TAAT)5	CTTCTTCTTCTTCCCCTCTC	AACCGCGTACTCTACTCAAC	54.797	257
	(TGTCA)4	CAAGCTCAACCTACCATCAT	CTCATCACCACTTTTCTTCC	55.24	230
	(ATTTT)4	ATAACTGTACCAGGCTGCAT	CAGACTTTTCTTCGAACCAG	54.852	156
	(GTGTT)4	TAGCAGAGTGGAGAAAAAGG	GATTTTCTGCTTCTCAGTGG	54.842	169
2	(TTC)7	TCGATAACCGAGTGTTCTCT	CCCCTTAACAACCTCTACCT	54.937	244
	(AT)11	GAAGGGTTGTTGAATACGTC	CAAGCCCATATGATCTGAGT	54.611	262
	(TA)17	CTCCAGGTTTAATGTGTCAG	ATGCACAATACCTCGATCTC	53.157	227
	(TA)11	ACAGTGAACGGTAGGTTTTG	TCATTACCACTCTCATTCCC	55.24	283
	(AGAGG)5	GCTATGAGTGACTCTGCGAT	GACATGTTCTGACCTGGAAG	55.562	268
3	(AAT)7	AGGTGGAAGTTGTTTGACAC	GAAGGAAGACGGTTGGAATA	55.003	174
4	(TA)28	GGCTGAATTATCTCACGGTA	GGCAAAGTGTTTTCGACAC	55.334	300
	(AT)15	CAACTTGGCATGACTTTGTC	GCTTCTATTGTGACATTCGG	56.72	287
	(ATAAA)10	GAGTGCAATCGCTTATATCC	CCCCATCTTTTATCTCTCCT	54.998	283
	(GATCC)4	CAACAAGAAGCTCTGGATTC	GTAATCCTCCAACATCGAGA	55.07	230
	(AT)29	TTTCTCTGTTGTCTTCCCAC	GGTCCAATAGACTGCATGTT	55.239	278
	(TTC)10	TTGGTCACTACCTCAGGAAT	CATGGAGACTCAACAGGAAT	54.592	277
	(TTA)7	CACTCACGCATACATTCAAG	TCTTAGTGGAAGCACTGTTG	55.239	255
	(AG)10	GGTAGCTGAGACACCAATGT	TTCTCTTCCTCTCTCACACC	55.127	107
	(TA)10	TCACCAGCATGCACTACTAA	GTACTGAACCTTTCCGCTAA	55.414	280
5	(TC)11	ATTCCTTTCTTCTCCACCTC	GGGTGATTATCTAGCCAAAG	54.913	217
	(AT)21	TGCAGATAGCAGGATTGAAC	GGAGCTACAAAACCTAACCT	56.443	218
	(AAAAT)4	AGCGATGTGTCTTGGTAGTT	GGTATGGCACACACATAACA	54.877	293
	(TA)38	TAACCCTTGACTTGACTTGG	GGACTTGAGTCACGTTTACC	55.299	280
6	(AT)16	TCTGACCTGTGATGAAGTGA	GCATCATGGAAAGTTGAGG	54.939	212
7	(TA)10	GTTTGGTCTCTCCCATGATA	TCAATAGCAACCCACTTACC	54.946	288
	(CATG)5	GCCAAGGATATTTGGTGG	CGCATAGCCTATCAAAAGAG	56.308	192
8	(ATA)8	CGACAATCACATAGCTGAGA	ATCCTAATGCAGGCCTTAAC	54.832	288
9	(CATTT)4	CTCTTCCCATTCGTTCATTC	CGAAAGAAGTCCAGAAGTTG	57.174	297
	(AT)16	CGCAGAACTGAAGCAACT	AGTTTATCGGACCGTTGAG	55.043	267
	(ATT)7	GGTCAATAGAGGTGTGAACC	GAAGATACAAAGAGCCACCA	54.401	211
	(TA)21	TCCCTGCATATTCTACAACC	CAACCTCTGTAAGGGAGTGA	55.169	181
	(AT)13	CTATTTTGCATGGCCCTTGA	CCTATGCTTCCTACGTTTCA	60.961	299
	(AT)10	CTCACACAGTTTGCATGTAG	TATGGGAGACAGAGGAACAC	52.563	196
	(TA)24	CGCACATGTGTCAACTCAA	GGTCACAGATAGGGTAATACG	57.658	300
	(AATA)5	GTTGCAAACGGTAACCCTA	CTAAGATTCTGAAGGCGATG	56.189	300
	(TA)10	CCCTCTACTTGTTTTCCCTT	GATTGTGTAGCCTATCACCTG	55.062	268
10	(AT)11	ATAAGACCCTTTCCTTCTCC	CGTTAGCCAAATTACAGAGC	54.06	165
11	(TAT)9	GTTGGAGATCTTGTTGGAGA	GGACAAGACATGTGAACGTA	55.152	225
	(AGAAG)4	GAAGGAGGAGGAGGAGAGTA	GTGATCACCTACCATTGCTT	55.072	300
	(AT)17	TGGAAGGAAAGACACTAAGC	GCTCCTCACTTCAGATTGAC	54.662	230
12	(TTC)8	ATCACATACGGCTCATTCTC	CGGTACCTCAACTTCTTTGA	55.142	297
13	(AG)12	ACCATGTAATTAGCAGGACC	TCTTACAAGCTTCCTCCAAG	54.167	282
	(TATTA)4	CTTGTGACAGCTGAGTTTGA	GTAAAAAGAGCCACGCATAC	54.954	261
	(AG)19	CTTTAGTGTCCTATGCACCC	ACAGTGAAGAAAGATGCCAC	54.829	163
	(AT)16	GTTCATCACACCATCTTTCC	TATTTGGAACTTGAGGGTGC	55.277	216
	(ATAAA)5	TTCTCGAAAGAGGCTTACAC	GAGTGTGTTTCCCAAGAACT	54.829	292
	(TTC)7	CCTAGCAGCCAAAGTTAGTT	GTTGGATAACCATTGGAGG	54.102	238
	(TTTA)5	ACGGTTAGGACACTCAAATG	CTGCTTTCTCGATCACTCTT	55.156	245
	(AAT)9	AGAGAAAGAGCCAACAACTG	CTAGTGAGAAAGACACGCTT	54.72	283
	(CTT)8	GTAGGACCATTCCCAATACA	TGAAGGAGAGTGAATGAAGG	54.836	181
	(GGA)7	TAGTAGTCGAGGCGAGAAAG	CAAGATAGGACTCGGAGTTG	55.043	228
	(AT)10	CCTTAGGCTTTTGGGTCTAT	CCAAGTTTGTCCAAAGTGTC	55.187	294
	(AT)16	AGCTTCAGCTCTTTGTCTTG	CTACTTATATGTCACCCGGC	55.06	269
	(TA)11	GCTTGTTGTAGGAGATGTGA	CAATGAGGTGTGTCAATGAG	53.709	166
	(CATTT)4	CTTGCATATCCGAAACTGTC	GAAACTGCCCTCTTACAATG	55.835	259
	(AT)18	GGACTGGCTTTTTGAAGTAG	CATACGATCATGGATCACG	54.273	242
	(AAATG)4	GACAAAGAAAGGGAAGAACC	GTCAAGGTCAGCATAGGAAG	55.413	256
	(AT)10	ATGGGGTTCGTTACTTTCTC	ATGATCTCAGCATCGGAAG	55.731	289
	(AAGAG)5	TAGCTTTGGAAGAGTGGTGT	AGTGGTCCATTGAGAGAGTG	55.024	264
	(AAG)10	GATGGCTACCCTTCTCTTCT	TGGCAAGGTCTTATGCTACT	55.112	203
14	(ATTA)5	GCGCATATTAGCAGTGATG	GGGAATGGAAGAAGAAGAAG	55.505	281
	(CTT)7	GCGCATATTAGCAGTGATG	GAACACATGATTGGGAATGG	58.617	293
	(AAT)8	GTTGGACAATCGAACCTAGA	GTAGGCAGAAAAGTGTTTCC	54.091	183
	(TTA)9	GTGGCAAAGAAAACCCTAGT	AAGGAAGAAGGGACACTCTC	54.976	222
	(GACCC)4	AGAAGAAGGAAAGGAGATGG	AGAATAGAGCTTCTCCCACC	55.112	184
	(TA)10	TCTACAAGTTTCCTCACCAC	CTGCAGCTCTGGTAAAACTT	54.95	187
	(AT)14	CACCCCTCTTTTACTCTCAA	CACTCTAATTTTCCACACGC	55.912	158
	(TTC)7	TTCTTCAGGACTGAACCTTG	CGCGAAAGAGCTCAATATAC	55.41	235
	(TA)19	GTCCCTAGTCTCTCCTGCTT	ACAGAAGAACATCGAAGGTG	55.276	260
15	(AAG)7	CTATGTAGACTACCGCTTCA	GCAAGGTTTCAGCACAATAC	55.903	126
	(AT)17	TTGTGAGTGAGTGTTGGTGT	GGGTAGGGACAAGGAGTAAT	54.683	300
	(AATAT)4	TAACGGATCATATCGGAGAC	GCCACTACACCTTCTTTACG	55.078	168
	(ACCC)6	TGATAGGGCATACGATAAGG	ATCTGTTTTGTGCGAGGTAG	55.489	254
	(AT)13	TATTGCTGCTCACTTCCTCT	GGAGGAATACACATGGCTAA	55.169	116
	(TA)11	CTCTCACTCCTCTTCTTTCT	CCTCACTGGAACAAAACTAGG	56.478	263
	(AT)14	CATGTGACCAAATTCTAGCC	CCGACAAACAAAAATCCGTC	60.344	235
	(TTA)8	GTGATTCAATGGCAGAAGG	GTGCGTCTTTCCCTATAATG	54.932	220
	(TTATA)4	CGGTACACTATGATGACCAA	TTGGATCAACCTTCTAGGTG	55.216	294
	(AT)10	GAAAAGTATGCGAGGAGAGA	TGTAGCGGTAAGAATCAACC	55.414	193
	(TA)20	GGTTCTATCTGATGTTGGGA	ACTAGACTCCTCCTTACCCG	55.08	274
	(AT)21	GGTGGCATAAACATCTTAGG	ATGGTCTATCGTCACTCCTG	55.052	197
	(AGA)10	TTCAAGACAGGAACCTCATC	TCGTCTTCTTCTTCGTCTTC	54.765	269
16	(AAAAT)4	GCAGTGAGTTTGTATTGGGT	ACTTCTAGTTGGAAGCATGG	54.531	281
	(AT)14	AACATAAGAAGCACCGTAGC	CAGAGGAAGAAGAGAAAGCA	54.95	270
	(AT)15	ACTTGTGGGAAGAGTAAGCA	TCGATCATTATGAGTCCTCC	55.03	153
	(AT)12	AGCCCTTGACTTGTATGAAG	CACACACCAATAGATACACG	52.218	256
	(AT)16	AGGGTCTAGGCGATTAGTTT	CCTGATTCTAGTGTTCTCGG	54.95	222
17	(CTT)8	CACTTTCACACCCATTCTCT	TACGTCGTAGGTGTCTGTTG	55.103	104
18	(CTT)14	CTAACGGTTGAGATTGATCC	CACTGTTGGGACCACTATTT	54.987	181
	(AT)16	GGATGCTCAACCACTACATT	CCAGCTAGAGACAAATTCAG	52.725	271
	(TA)11	CAAACGCTCTCACTTGTGTA	GTTGGCTATGTTTCCTTCAC	54.779	247
	(AT)14	GAAACTATTGCCCAGCTATG	CTTTGGGGTAGTAAGCATGT	54.438	278
	(AT)14	CCAAACTGTTCGACTACAGA	ATAAATTAGCGCGCACACAC	58.871	275
	(AT)11	AGGATTCCTCTTCAATAGCC	CTGTGTCTGAGTTTTCAGGG	55.815	239
19	(AT)13	GAGAAAGCAATGGCTTGTAG	CTTAGGACCACTAACCAGGA	55.287	249
20	(AT)12	ATCGCATAATCTGAGTGGAC	TAGGCCCACACAAACTCTAA	55.921	130
	(GA)10	CTTACAGTGTGGACTTCGGT	GAAGCTCCTTCGATCTACAA	54.742	296
	(AAATT)4	CAAAAAGGAAGAGACTCACC	GTCTCAGACTCTGCTTTGCT	54.852	241
	(AT)11	TATAAGTGGGTGCAAACCTC	GCACACACTTTCTCTTGAGTC	55.054	267
	(TA)13	TTTGTCTGCCTCTTTCTCTC	CACCTCTCGAAAATATCCTG	54.886	281
	(AT)13	CCATGGTGGAGGAAAAATGT	CTTGGAATATCCCTCCATCT	55.587	290
21	(TA)10	ATGACCAACCACTACCTTTG	GCCGTCTATTATGGGTACTT	54.987	292
	(TA)13	CAAGAAGGAAGACATTGAGG	CCTGTGGTTGGGGTAAAT	54.913	300
	(AT)25	AGAGATGGTTCCTATGGCTT	TAGGAGGGAAAAAGGAGAAC	55.402	231
	(TA)12	ATTGTTACGCCAACACTACC	ACTACAAGTCAACCCGCATA	55.194	147
	(TA)20	GAGGATGAAAAAGTGACAGC	GTCTGTGCTAACTAGTCGTCTT	54.886	259
	(AT)10	ACACCACTCGTAGGACACTC	TTAGACCCGTGGTAGAATTG	55.021	152
	(AT)10	CAAATCCTAAGTGTCATCGC	TACCCTTTCCCATCCATATC	55.835	300
	(AT)21	CAAGAGGCGATGAAGTTG	CATCGCCACTGTCACTATTA	55.252	249
	(TA)10	AAGAGGTAATAGGAGGTGGG	CTGGTTGGGATTCTTCTACA	54.857	274
	(TA)17	TAGTTGTGGCACACAGATTG	GACAACACGTGATCAGCATA	55.597	252
	(AT)11	CGTGCTCTGATTCATCAAC	ACAATGAGGTTAGTGCCTTG	55.067	277
	(TC)12	GATGGACACACTCACAAACA	TGTGTTCTACCACCAACAGA	55.171	298
	(AT)12	TGACCTGTCTGCACTACTGT	CAAGAACAGTGTATGAACGC	54.128	281
	(AT)44	GCGAGCTGAAGGGATTAT	CTCCATGGAAAGTATGTGGA	55.374	272
	(AT)17	GTTGACCCTACACTGGTTTG	CCCACCTTTACATTTCCAAC	55.496	185
	(TA)10	TAAGATGGCACCAATCACAC	GGGTTACTTTATCCTTGCAG	56.948	276
	(AT)20	GTCTTAATGTTGTGGGTGTG	CTCGCAGAAATCTCAACCTA	53.77	208
	(TTC)7	CACTGACATGCATATCCAAC	CTTCTTAAGGCATAGCTCCA	54.777	201
	(TAA)7	TAACCCACCGTATTCCTACA	CCGTGGCTTAGAGTATGAAC	55.552	127
	(TTA)8	CATAGGAAAGAGTGCCACAT	CACCAACCTTAACTACACTCAC	55.24	216
	(TTA)7	CTTACTAGCACCTCCATTGC	GCCTGATTAGTATTGGATGC	55.159	275
	(ATT)9	CTGCTGCCGCACACTTTT	GCAGCAGCAAAATAAGTCAG	61.171	285
	(TTC)7	TTCCCCCTACGTATACTTCC	GGTAATGCTAGAAGCCAAAG	55.695	298
	(ATT)15	CTGCTGCCGCACACTTTT	GCAGCAGCAAAATAAGTCAG	61.171	289
	(ATT)7	GACTTATTTTGCTGCTGCC	GGAAAATAGGTGGGAAGTCA	56.14	147
	(TATT)5	TTGGACCACCCCTAAAGT	CACACCATGTTATAGGACCA	55.302	280
	(TAAT)5	CCTTCAAAACCAGAGAGACA	TGCACGAGAAGTGATTAGGT	55.424	287
	(TTTC)6	ATACCAAGCAATCAGCAGAG	GATTCCAGAGTGTCATCCAT	55.574	184
	(ATGCT)4	GATTACAAGACCTCGACCAA	GCAGCAGTTATTTGCGTTG	55.203	300
	(CCTTA)4	TGCTCGAAGAGAGGAATAAG	GCATATTACAGACCACGGTT	54.923	275
22	(AT)13	GAGGTCCAGAAGCTTTAACA	TCCTAGTGCTTGGAGAACAT	54.662	256
	(AT)12	CAAACTTTATGGCCTCAGAC	GCAGGGAATACAGAAATGAC	54.959	206
	(TC)11	CCAGAATCCTTCTGATGCTA	AGTAGTAGTTGCACCATTGC	55.468	230
	(AT)11	TTTCCCTGTCTACCAAACTG	TAACAAGCTACAGGCCTCAT	55.299	276
	(TA)12	GTGCGCTAAATCTCACTGTA	GGAGGCATTAATCACGATG	54.164	173
	(AT)11	GCATGTTCACACATTCCTC	GGTTGGCATGTCACAATCTA	54.676	299
	(ATT)15	GATATCCAAAGTCATCTGCC	TGAAACCTAGAGTGTCAGCC	54.601	296
	(ATA)8	GGTACGTGAACATGTAATGG	TGAGAGAAAAGTCAACTGCC	53.773	177
