# Supplementary material for: Genome-Wide Association Study Identifies NBS-LRR-Encoding Genes Related with Anthracnose and Common Bacterial Blight in the Common Bean
Source: Front Plant Sci. 2017 Aug 9;8:1398. doi: 10.3389/fpls.2017.01398 (PMC5552710; doi:10.3389/fpls.2017.01398)
Supplement: Table S13 — Validation of SSR markers linked to new loci for ANT and CBB in 100 common bean germplasms (p < 0.01). [file Table13.XLSX]

## Sheet: Sheet1
Table S13. Validation of SSR markers linked to new loci for ANT and CBB in 100 common bean germplasms (p<0.01).
	Marker	Gene	Marker position (bp)	Chromosome	ANT			CBB
					F ratio	p value	R2 (%)	F ratio	p value	R2 (%)
	NSSR24	Phvul.002G166400.1	30830902-30828082	2	9.82	2.3×10-3	9.8
	NSSR73	Phvul.005G020300.1	1746532-1749452	5	5.02	8.5×10-3	8.8
	NSSR260	Cluster 16	3728084-3754731	10				5.33	5.3×10-3	14.9
	NSSR265	Cluster 17	8568461-8788327	10	4.27	3.3×10-3	15.9
